# Supplementary material for: Reference Gene Stability in Agrostemma githago Using Quantitative Real-Time PCR
Source: Int J Mol Sci. 2026 Jan 15;27(2):889. doi: 10.3390/ijms27020889 (PMC12840974; doi:10.3390/ijms27020889)
Supplement: Supplementary file 1 [file ijms-27-00889-s001.zip]

Archive with 1 entries (1 files):
- ijms-4064141-supplementary_rev2.xlsx
