# Supplementary material for: Reference Gene Stability in Agrostemma githago Using Quantitative Real-Time PCR
Source: Int J Mol Sci. 2026 Jan 15;27(2):889. doi: 10.3390/ijms27020889 (PMC12840974; doi:10.3390/ijms27020889)
Supplement: Supplementary file 1 [file ijms-27-00889-s001.zip › ijms-4064141-supplementary_rev2.xlsx]

## Sheet: Table S1
Table S1.	Mean Ct values used for housekeeping genes validation
Sample	ACT	βTUB	EF1α	GAPDH	H3	TEF1	TIF5A1-1	TIF5A1-2
C D7	27.4867	27.331	19.463	21.9585	20.1592	28.4311	21.4811	20.8864
C D14	26.9733	26.22	18.9504	21.7801	19.9625	29.2722	21.2022	20.6108
C D28	26.4	25.3279	18.2008	21.6084	19.62	29.2436	21.0345	20.25
SA 100 D7	29	28.9255	20.36	23.0779	20.9718	30.72	22.47	21.6131
SA 250 D7	26.61	26.118	18.5404	21.4788	19.7187	29.2736	20.9455	20.4511
SA 100 D14	27.82	27.7347	19.7039	22.1417	20.1022	30.0189	21.4749	20.8243
SA 250 D14	26.1593	25.5196	18.4017	21.2053	19.3253	28.51	20.45	20.01
SA 100 D28	27.9474	27.8954	19.3958	22.4297	20.2089	30.1595	21.6516	20.8156
SA 250 D28	26.9263	26.1763	18.6582	21.7049	19.3081	29.0742	20.6575	20.0273
MeJA 100 D7	27.3339	27.7279	18.8424	21.74	20.0137	29.77	21.5284	20.6244
MeJA 250 D7	26.2478	26.1642	18.1449	20.9271	19.0315	29.0743	20.2406	19.5766
MeJA 100 D14	27.2052	27.712	19.0195	21.7596	20.1864	29.65	21.6183	20.77
MeJA 250 D14	29.876	30.9988	21.1207	24.3982	22.2234	31.98	24.28	22.8341
YE 250 D7	26.2461	26.4241	18.5025	21.3071	19.9398	29.9408	21.2392	20.5948
YE 1000 D7	26.431	26.4549	18.7604	21.5131	20.2387	29.6753	21.4327	20.7414
YE 250 D14	26.46	26.5231	18.8699	21.1128	19.1959	29.22	20.1667	19.9007
YE 1000 D14	26.9424	26.8344	19.3006	21.5766	19.36	29.63	20.5582	20.1075
YE 250 D28	26.827	27.4928	18.9613	20.9901	18.2991	28.56	19.6781	19.2496
YE 1000 D28	26.1071	26.8259	18.5273	20.5418	17.8363	27.8405	19.1323	18.7932
MN 100 D7	31.8384	33.0469	22.3419	24.9112	22.5108	34.1419	25.0952	23.466
MN 800 D7	27.6995	29.3277	20.036	21.3192	18.9804	29.5935	20.2462	19.7599
MN 100 D14	28.503	28.5399	20.5872	22.5479	20.2598	31.41	21.6403	21
MN 800 D14	28.196	28.8867	20.913	22.526	20.0908	30.5552	21.287	20.9263
MN 100 D28	33.0693	33.1024	23.1062	25.5228	22.9182	34.48	25.6632	24.273
MN 800 D28	31.0089	32.1093	23.916	26.1217	22.8001	30.8524	24.9281	24.3786
H1-1	25.5435	26.55	17.74	21.2118	19.32	29	21.0983	20.293
H2-1	25.7415	26.8142	18.3297	22.0805	19.4058	30.6089	20.1655	19.5377
H3-1	27.0284	27.5358	19.1225	23.1513	19.5428	31.1897	20.4361	19.8526
H4-1	26.2943	27.0868	18.9608	22.8666	19.663	30.1077	19.9152	19.4072
H5-1	27.2885	27.1009	19.2029	23.1871	19.3975	31.8528	19.6443	19.1662
H6-1	27.212	27.9916	19.4783	23.2616	19.14	30.31	19.9046	19.89
H7-1	28.1488	28.63	20.2426	24.0994	19.7001	32.1	20.6233	20.145
H3-2	26.5884	26.6111	17.9771	20.512	18.6964	30.7412	20.0344	19.668
H4-2	28.1147	28.4833	19.3541	21.7337	19.3788	32.29	21.4568	20.7629
H5-2	26.0889	26.0463	17.7398	20.8318	18.3897	29.84	19.3746	19.0865
H6-2	28.3294	28.3282	19.193	21.9995	19.3535	29.6651	21.0522	20.4214
H7-2	32.4005	32.3704	21.6455	25.2351	22.804	34.46	25.2494	24.1049
H3-3	24.4913	26.0303	17.6116	20.3557	18.4917	28.8781	20.6047	20.0822
H4-3	26.2412	25.84	18.1	20.2675	19.818	30.2821	21.5245	21.2392
H5-3	26.4094	27.59	19.7437	21.9962	21.022	33.22	22.5372	22.2103

## Sheet: Table S2
Table S2.	Parwise variation (Vn/Vn+1) calculations
	Salicylic acid	MeJA	Yeast extract	Mannitol	In vitro cultures	Leaves	Roots	Reproductive organs	Soil cultures	All samples
V2/3	0.0433173	0.0654644	0.0482502	0.129294	0.12037	0.0909045	0.0989767	0.0829045	0.206615	0.148587
V3/4	0.0485823	0.059762	0.112189	0.122783	0.0916695	0.0919489	0.124776	0.088719	0.224618	0.201259
V4/5	0.057311	0.0494062	0.12775	0.161443	0.136883	0.130955	0.11042	0.106506	0.175871	0.159173
V5/6	0.0620609	0.0433307	0.0996579	0.140619	0.107472	0.131599	0.0849436	0.0794176	0.154036	0.135576
V6/7	0.0690999	0.0851488	0.0864536	0.176089	0.1068	0.1207	0.0890208	0.0975157	0.139143	0.125967
V7/8	0.0815935	0.114081	0.111414	0.167561	0.126335	0.10912	0.126453	0.152794	0.130562	0.133185
All samples
Sample	TIF5A1-1	TIF5A1-2	H3	EF1α	GAPDH	ACT	βTUB	TEF1
C D7	21.48	20.89	20.16	19.46	21.96	27.49	27.33	28.43
C D14	21.2	20.61	19.96	18.95	21.78	26.97	26.22	29.27
C D28	21.03	20.25	19.62	18.2	21.61	26.4	25.33	29.24
SA 100 D7	22.47	21.61	20.97	20.36	23.08	29	28.93	30.72
SA 250 D7	20.95	20.45	19.72	18.54	21.48	26.61	26.12	29.27
SA 100 D14	21.47	20.82	20.1	19.7	22.14	27.82	27.73	30.02
SA 250 D14	20.45	20.01	19.33	18.4	21.21	26.16	25.52	28.51
SA 100 D28	21.65	20.82	20.21	19.4	22.43	27.95	27.9	30.16
SA 250 D28	20.66	20.03	19.31	18.66	21.7	26.93	26.18	29.07
MeJA 100 D7	21.53	20.62	20.01	18.84	21.74	27.33	27.73	29.77
MeJA 250 D7	20.24	19.58	19.03	18.14	20.93	26.25	26.16	29.07
MeJA 100 D14	21.62	20.77	20.19	19.02	21.76	27.21	27.71	29.65
MeJA 250 D14	24.28	22.83	22.22	21.12	24.4	29.88	31	31.98
YE 250 D7	21.24	20.59	19.94	18.5	21.31	26.25	26.42	29.94
YE 1000 D7	21.43	20.74	20.24	18.76	21.51	26.43	26.45	29.68
YE 250 D14	20.17	19.9	19.2	18.87	21.11	26.46	26.52	29.22
YE 1000 D14	20.56	20.11	19.36	19.3	21.58	26.94	26.83	29.63
YE 250 D28	19.68	19.25	18.3	18.96	20.99	26.83	27.49	28.56
YE 1000 D28	19.13	18.79	17.84	18.53	20.54	26.11	26.83	27.84
MN 100 D7	25.1	23.47	22.51	22.34	24.91	31.84	33.05	34.14
MN 800 D7	20.25	19.76	18.98	20.04	21.32	27.7	29.33	29.59
MN 100 D14	21.64	21	20.26	20.59	22.55	28.5	28.54	31.41
MN 800 D14	21.29	20.93	20.09	20.91	22.53	28.2	28.89	30.56
MN 100 D28	25.66	24.27	22.92	23.11	25.52	33.07	33.1	34.48
MN 800 D28	24.93	24.38	22.8	23.92	26.12	31.01	32.11	30.85
H1-1	21.1	20.29	19.32	17.74	21.21	25.54	26.55	29
H2-1	20.17	19.54	19.41	18.33	22.08	25.74	26.81	30.61
H3-1	20.44	19.85	19.54	19.12	23.15	27.03	27.54	31.19
H4-1	19.92	19.41	19.66	18.96	22.87	26.29	27.09	30.11
H5-1	19.64	19.17	19.4	19.2	23.19	27.29	27.1	31.85
H6-1	19.9	19.89	19.14	19.48	23.26	27.21	27.99	30.31
H7-1	20.62	20.14	19.7	20.24	24.1	28.15	28.63	32.1
H3-2	20.03	19.67	18.7	17.98	20.51	26.59	26.61	30.74
H4-2	21.46	20.76	19.38	19.35	21.73	28.11	28.48	32.29
H5-2	19.37	19.09	18.39	17.74	20.83	26.09	26.05	29.84
H6-2	21.05	20.42	19.35	19.19	22	28.33	28.33	29.67
H7-2	25.25	24.1	22.8	21.65	25.24	32.4	32.37	34.46
H3-3	20.6	20.08	18.49	17.61	20.36	24.49	26.03	28.88
H4-3	21.52	21.24	19.82	18.1	20.27	26.24	25.84	30.28
H5-3	22.54	22.21	21.02	19.74	22	26.41	27.59	33.22
									NF2 (B-C)	NF3 (B-D)	NF4 (B-E)	NF5 (B-F)	NF6 (B-G)	NF7 (B-H)	NF8 (B-I)
C D7	3.41882e-07	5.14616e-07	8.53562e-07	1.38662e-06	2.45121e-07	5.305e-09	5.92721e-09	2.76514e-09	4.19449e-07	5.31534e-07	6.75519e-07	5.51552e-07	2.54353e-07	1.48665e-07	9.03437e-08
C D14	4.15111e-07	6.24844e-07	9.80486e-07	1.97461e-06	2.77694e-07	7.60713e-09	1.27936e-08	1.54473e-09	5.09293e-07	6.33567e-07	8.41811e-07	6.7435e-07	3.19356e-07	2.0168e-07	1.09695e-07
C D28	4.67024e-07	8.01941e-07	1.24106e-06	3.32089e-06	3.12422e-07	1.1293e-08	2.37088e-08	1.57719e-09	6.11985e-07	7.74624e-07	1.11463e-06	8.64279e-07	4.19449e-07	2.78245e-07	1.4575e-07
SA 100 D7	1.7213e-07	3.12422e-07	4.86857e-07	7.43069e-07	1.12779e-07	1.86265e-09	1.95525e-09	5.65404e-10	2.31899e-07	2.96938e-07	3.73471e-07	2.93935e-07	1.26444e-07	6.96991e-08	3.81828e-08
SA 250 D7	4.93653e-07	6.9813e-07	1.15795e-06	2.62364e-06	3.41882e-07	9.76319e-09	1.37119e-08	1.54473e-09	5.87055e-07	7.36233e-07	1.01155e-06	8.14264e-07	3.89556e-07	2.41508e-07	1.28431e-07
SA 100 D14	3.4426e-07	5.40201e-07	8.8981e-07	1.17411e-06	2.16369e-07	4.22032e-09	4.49198e-09	9.18501e-10	4.31242e-07	5.49009e-07	6.63914e-07	5.30553e-07	2.37045e-07	1.34516e-07	7.21213e-08
SA 250 D14	6.9813e-07	9.47087e-07	1.51737e-06	2.891e-06	4.12243e-07	1.33369e-08	2.07833e-08	2.61598e-09	8.13136e-07	1.00109e-06	1.30502e-06	1.03639e-06	5.01702e-07	3.18356e-07	1.74684e-07
SA 100 D28	3.03879e-07	5.40201e-07	8.24487e-07	1.4455e-06	1.76969e-07	3.85666e-09	3.99267e-09	8.33557e-10	4.05161e-07	5.13428e-07	6.65066e-07	5.10353e-07	2.26079e-07	1.27009e-07	6.77596e-08
SA 250 D28	6.0356e-07	9.34048e-07	1.53855e-06	2.41424e-06	2.93528e-07	7.821e-09	1.31533e-08	1.77443e-09	7.50835e-07	9.53674e-07	1.20294e-06	9.07248e-07	4.10817e-07	2.51265e-07	1.35285e-07
MeJA 100 D7	3.30236e-07	6.20528e-07	9.47087e-07	2.13106e-06	2.85501e-07	5.92721e-09	4.49198e-09	1.09229e-09	4.52682e-07	5.78973e-07	8.01941e-07	6.52282e-07	2.97969e-07	1.63653e-07	8.74934e-08
MeJA 250 D7	8.07519e-07	1.27595e-06	1.8681e-06	3.46191e-06	5.00544e-07	1.25303e-08	1.33369e-08	1.77443e-09	1.01506e-06	1.24393e-06	1.60666e-06	1.27241e-06	5.89094e-07	3.42899e-07	1.77583e-07
MeJA 100 D14	3.10264e-07	5.59251e-07	8.35996e-07	1.88109e-06	2.81571e-07	6.4413e-09	4.55469e-09	1.18703e-09	4.16552e-07	5.25429e-07	7.2275e-07	5.9856e-07	2.81245e-07	1.56056e-07	8.48065e-08
MeJA 250 D14	4.90899e-08	1.34117e-07	2.04698e-07	4.3878e-07	4.51719e-08	1.0121e-09	4.65661e-10	2.36081e-10	8.11406e-08	1.10458e-07	1.55941e-07	1.21714e-07	5.47841e-08	2.77241e-08	1.52803e-08
YE 250 D7	4.0376e-07	6.33567e-07	9.94173e-07	2.6974e-06	3.84637e-07	1.25303e-08	1.11375e-08	9.70872e-10	5.05775e-07	6.33567e-07	9.10082e-07	7.66081e-07	3.85972e-07	2.32589e-07	1.17263e-07
YE 1000 D7	3.53938e-07	5.71002e-07	8.07519e-07	2.25256e-06	3.34846e-07	1.10606e-08	1.09083e-08	1.1626e-09	4.49555e-07	5.46478e-07	7.78662e-07	6.57731e-07	3.32917e-07	2.04293e-07	1.07066e-07
YE 250 D14	8.47666e-07	1.02212e-06	1.66044e-06	2.0872e-06	4.41832e-07	1.08329e-08	1.03917e-08	1.5992e-09	9.30816e-07	1.12889e-06	1.31637e-06	1.05817e-06	4.93083e-07	2.84091e-07	1.48684e-07
YE 1000 D14	6.46879e-07	8.83663e-07	1.48614e-06	1.54925e-06	3.18987e-07	7.76698e-09	8.38234e-09	1.2036e-09	7.56058e-07	9.47087e-07	1.07108e-06	8.40645e-07	3.85081e-07	2.22893e-07	1.1605e-07
YE 250 D28	1.1905e-06	1.60388e-06	3.0985e-06	1.96097e-06	4.80154e-07	8.38234e-09	5.305e-09	2.52687e-09	1.38182e-06	1.80864e-06	1.84557e-06	1.40988e-06	6.00084e-07	3.05387e-07	1.67713e-07
YE 1000 D28	1.743e-06	2.20621e-06	4.26211e-06	2.64189e-06	6.55909e-07	1.38072e-08	8.38234e-09	4.16222e-09	1.96097e-06	2.54013e-06	2.5652e-06	1.95283e-06	8.55537e-07	4.41832e-07	2.46613e-07
MN 100 D7	2.78066e-08	8.60649e-08	1.67423e-07	1.88361e-07	3.17207e-08	2.60139e-10	1.1245e-10	5.28246e-11	4.892e-08	7.37218e-08	9.32061e-08	7.51319e-08	2.92227e-08	1.32055e-08	6.62239e-09
MN 800 D7	8.01941e-07	1.12628e-06	1.93397e-06	9.27596e-07	3.8198e-07	4.58637e-09	1.4818e-09	1.23744e-09	9.50375e-07	1.20433e-06	1.12824e-06	9.08506e-07	3.76286e-07	1.70603e-07	9.21622e-08
MN 100 D14	3.05993e-07	4.76837e-07	7.96402e-07	6.33567e-07	1.62845e-07	2.63418e-09	2.56215e-09	3.50468e-10	3.8198e-07	4.87983e-07	5.20896e-07	4.12815e-07	1.77789e-07	9.702e-08	4.8038e-08
MN 800 D14	3.90006e-07	5.00544e-07	8.95999e-07	5.07531e-07	1.65118e-07	3.24305e-09	2.01022e-09	6.31718e-10	4.41832e-07	5.59251e-07	5.45847e-07	4.2975e-07	1.90329e-07	9.93533e-08	5.27959e-08
MN 100 D28	1.88612e-08	4.94313e-08	1.26006e-07	1.10458e-07	2.07833e-08	1.10902e-10	1.08619e-10	4.17336e-11	3.05342e-08	4.89766e-08	6.00192e-08	4.85484e-08	1.76185e-08	8.5162e-09	4.38052e-09
MN 800 D28	3.1284e-08	4.58024e-08	1.36936e-07	6.30032e-08	1.37119e-08	4.62445e-10	2.15738e-10	5.16684e-10	3.78534e-08	5.81089e-08	5.92956e-08	4.42423e-08	2.06875e-08	1.07794e-08	7.37352e-09
H1-1	4.44905e-07	7.80012e-07	1.52792e-06	4.56802e-06	4.12243e-07	2.04972e-08	1.01778e-08	1.86265e-09	5.89094e-07	8.09387e-07	1.24752e-06	9.99701e-07	5.23007e-07	2.9792e-07	1.57981e-07
H2-1	8.47666e-07	1.31182e-06	1.43552e-06	3.03473e-06	2.25558e-07	1.78438e-08	8.49935e-09	6.10199e-10	1.05451e-06	1.1687e-06	1.48357e-06	1.01788e-06	5.18795e-07	2.88342e-07	1.33538e-07
H3-1	7.02986e-07	1.05817e-06	1.31182e-06	1.75512e-06	1.07437e-07	7.29725e-09	5.12429e-09	4.08201e-10	8.62483e-07	9.91878e-07	1.14399e-06	7.128e-07	3.32149e-07	1.83028e-07	8.53224e-08
H4-1	1.00805e-06	1.43552e-06	1.20712e-06	1.96097e-06	1.3045e-07	1.21877e-08	6.99999e-09	8.62952e-10	1.20294e-06	1.20433e-06	1.36044e-06	8.51199e-07	4.19449e-07	2.33743e-07	1.1605e-07
H5-1	1.22397e-06	1.69533e-06	1.4455e-06	1.66044e-06	1.045e-07	6.09385e-09	6.95164e-09	2.58342e-10	1.4405e-06	1.44216e-06	1.49388e-06	8.77559e-07	3.83306e-07	2.16155e-07	9.32061e-08
H6-1	1.02212e-06	1.02923e-06	1.73096e-06	1.36753e-06	9.95502e-08	6.4413e-09	3.7512e-09	7.51244e-10	1.02567e-06	1.22115e-06	1.2562e-06	7.56582e-07	3.41882e-07	1.79439e-07	9.05004e-08
H7-1	6.20528e-07	8.65478e-07	1.17411e-06	8.07519e-07	5.56131e-08	3.35742e-09	2.40719e-09	2.17239e-10	7.32839e-07	8.57516e-07	8.44734e-07	4.90243e-07	2.13637e-07	1.12556e-07	5.15304e-08
H3-2	9.34048e-07	1.19878e-06	2.34822e-06	3.86795e-06	6.69692e-07	9.89948e-09	9.76319e-09	5.57619e-10	1.05817e-06	1.38022e-06	1.7858e-06	1.46771e-06	6.37974e-07	3.51145e-07	1.56889e-07
H4-2	3.46654e-07	5.63141e-07	1.46568e-06	1.49648e-06	2.87487e-07	3.45181e-09	2.67095e-09	1.90433e-10	4.41832e-07	6.58947e-07	8.0892e-07	6.57731e-07	2.74188e-07	1.41484e-07	6.19208e-08
H5-2	1.47587e-06	1.792e-06	2.91111e-06	4.56802e-06	5.3647e-07	1.4e-08	1.43936e-08	1.04055e-09	1.62627e-06	1.97461e-06	2.43525e-06	1.79947e-06	8.01015e-07	4.51115e-07	2.11183e-07
H6-2	4.60594e-07	7.128e-07	1.49648e-06	1.67199e-06	2.38419e-07	2.9636e-09	2.9636e-09	1.17068e-09	5.72985e-07	7.89075e-07	9.52023e-07	7.21749e-07	2.88819e-07	1.50145e-07	8.18467e-08
H7-2	2.50607e-08	5.56131e-08	1.36936e-07	3.03879e-07	2.5235e-08	1.76453e-10	1.8016e-10	4.23162e-11	3.73323e-08	5.75743e-08	8.72663e-08	6.80891e-08	2.5235e-08	1.24561e-08	6.1203e-09
H3-3	6.2919e-07	9.02231e-07	2.71616e-06	4.99875e-06	7.43069e-07	4.244e-08	1.45945e-08	2.0242e-09	7.53442e-07	1.15527e-06	1.66621e-06	1.41772e-06	7.89988e-07	4.4667e-07	2.27521e-07
H4-3	3.32533e-07	4.0376e-07	1.0804e-06	3.55924e-06	7.90901e-07	1.26175e-08	1.66489e-08	7.67029e-10	3.6642e-07	5.25429e-07	8.47666e-07	8.35996e-07	4.15591e-07	2.62455e-07	1.26553e-07
H5-3	1.63977e-07	2.06122e-07	4.70272e-07	1.142e-06	2.38419e-07	1.1215e-08	4.94974e-09	9.99502e-11	1.83846e-07	2.51431e-07	3.67055e-07	3.36708e-07	1.9099e-07	1.13339e-07	4.70493e-08
	log2(NF2/NF3) for V2/3	log2(NF3/NF4) for V3/4	log2(NF4/NF5) for V4/5	log2(NF5/NF6) for V5/6	log2(NF6/NF7) for V6/7	log2(NF7/NF8) for V7/8	V2/3	V3/4	V4/5	V5/6	V6/7	V7/8
C D7	-0.341667	-0.345833	0.2925	1.11667	0.774762	0.718571
C D14	-0.315	-0.41	0.32	1.07833	0.663095	0.878571
C D28	-0.34	-0.525	0.367	1.043	0.592143	0.932857
SA 100 D7	-0.356667	-0.330833	0.3455	1.217	0.859286	0.868214
SA 250 D7	-0.326667	-0.458333	0.313	1.06367	0.689762	0.911071
SA 100 D14	-0.348333	-0.274167	0.3235	1.16233	0.817381	0.899286
SA 250 D14	-0.3	-0.3825	0.3325	1.04667	0.65619	0.865893
SA 100 D28	-0.341667	-0.373333	0.382	1.17467	0.831905	0.906429
SA 250 D28	-0.345	-0.335	0.407	1.143	0.709286	0.893214
MeJA 100 D7	-0.355	-0.47	0.298	1.13033	0.864524	0.903393
MeJA 250 D7	-0.293333	-0.369167	0.3365	1.111	0.780714	0.949286
MeJA 100 D14	-0.335	-0.46	0.272	1.08967	0.849762	0.879821
MeJA 250 D14	-0.445	-0.4975	0.3575	1.15167	0.982619	0.859464
YE 250 D7	-0.325	-0.5225	0.2485	0.989	0.730714	0.988036
YE 1000 D7	-0.281667	-0.510833	0.2435	0.982333	0.704524	0.932143
YE 250 D14	-0.278333	-0.221667	0.315	1.10167	0.795476	0.934107
YE 1000 D14	-0.325	-0.1775	0.3495	1.12633	0.78881	0.941607
YE 250 D28	-0.388333	-0.0291667	0.3885	1.23233	0.974524	0.864643
YE 1000 D28	-0.373333	-0.0141667	0.3935	1.19067	0.953333	0.84125
MN 100 D7	-0.591667	-0.338333	0.311	1.36233	1.14595	0.995714
MN 800 D7	-0.341667	0.0941667	0.3125	1.27167	1.14119	0.888393
MN 100 D14	-0.353333	-0.0941667	0.3355	1.21533	0.87381	1.01411
MN 800 D14	-0.34	0.035	0.345	1.175	0.937857	0.912143
MN 100 D28	-0.681667	-0.293333	0.306	1.46233	1.04881	0.959107
MN 800 D28	-0.618333	-0.0291667	0.4225	1.09667	0.940476	0.547857
H1-1	-0.458333	-0.624167	0.3195	0.934667	0.811905	0.915179
H2-1	-0.148333	-0.344167	0.5435	0.972333	0.847381	1.11054
H3-1	-0.201667	-0.205833	0.6825	1.10167	0.859762	1.10107
H4-1	-0.00166667	-0.175833	0.6765	1.021	0.843571	1.01018
H5-1	-0.00166667	-0.0508333	0.7675	1.195	0.826429	1.21357
H6-1	-0.251667	-0.0408333	0.7315	1.146	0.93	0.9875
H7-1	-0.226667	0.0216667	0.785	1.19833	0.924524	1.12714
H3-2	-0.383333	-0.371667	0.283	1.202	0.861429	1.16232
H4-2	-0.576667	-0.295833	0.2985	1.26233	0.954524	1.19214
H5-2	-0.28	-0.3025	0.4365	1.16767	0.828333	1.095
H6-2	-0.461667	-0.270833	0.3995	1.32133	0.94381	0.875357
H7-2	-0.625	-0.6	0.358	1.432	1.01857	1.02518
H3-3	-0.616667	-0.528333	0.233	0.843667	0.822619	0.973214
H4-3	-0.52	-0.69	0.02	1.00833	0.663095	1.05232
H5-3	-0.451667	-0.545833	0.1245	0.818	0.752857	1.26839
V							0.148587	0.201259	0.159173	0.135576	0.125967	0.133185
In vitro cultivated samples
Sample	H3	TIF5A1-2	GAPDH	TIF5A1-1	EF1α	ACT	TEF1	βTUB
C D7	20.16	20.89	21.96	21.48	19.46	27.49	28.43	27.33
C D14	19.96	20.61	21.78	21.2	18.95	26.97	29.27	26.22
C D28	19.62	20.25	21.61	21.03	18.2	26.4	29.24	25.33
SA 100 D7	20.97	21.61	23.08	22.47	20.36	29	30.72	28.93
SA 250 D7	19.72	20.45	21.48	20.95	18.54	26.61	29.27	26.12
SA 100 D14	20.1	20.82	22.14	21.47	19.7	27.82	30.02	27.73
SA 250 D14	19.33	20.01	21.21	20.45	18.4	26.16	28.51	25.52
SA 100 D28	20.21	20.82	22.43	21.65	19.4	27.95	30.16	27.9
SA 250 D28	19.31	20.03	21.7	20.66	18.66	26.93	29.07	26.18
MeJA 100 D7	20.01	20.62	21.74	21.53	18.84	27.33	29.77	27.73
MeJA 250 D7	19.03	19.58	20.93	20.24	18.14	26.25	29.07	26.16
MeJA 100 D14	20.19	20.77	21.76	21.62	19.02	27.21	29.65	27.71
MeJA 250 D14	22.22	22.83	24.4	24.28	21.12	29.88	31.98	31
YE 250 D7	19.94	20.59	21.31	21.24	18.5	26.25	29.94	26.42
YE 1000 D7	20.24	20.74	21.51	21.43	18.76	26.43	29.68	26.45
YE 250 D14	19.2	19.9	21.11	20.17	18.87	26.46	29.22	26.52
YE 1000 D14	19.36	20.11	21.58	20.56	19.3	26.94	29.63	26.83
YE 250 D28	18.3	19.25	20.99	19.68	18.96	26.83	28.56	27.49
YE 1000 D28	17.84	18.79	20.54	19.13	18.53	26.11	27.84	26.83
MN 100 D7	22.51	23.47	24.91	25.1	22.34	31.84	34.14	33.05
MN 800 D7	18.98	19.76	21.32	20.25	20.04	27.7	29.59	29.33
MN 100 D14	20.26	21	22.55	21.64	20.59	28.5	31.41	28.54
MN 800 D14	20.09	20.93	22.53	21.29	20.91	28.2	30.56	28.89
MN 100 D28	22.92	24.27	25.52	25.66	23.11	33.07	34.48	33.1
MN 800 D28	22.8	24.38	26.12	24.93	23.92	31.01	30.85	32.11
									NF2 (B-C)	NF3 (B-D)	NF4 (B-E)	NF5 (B-F)	NF6 (B-G)	NF7 (B-H)	NF8 (B-I)
C D7	8.53562e-07	5.14616e-07	2.45121e-07	3.41882e-07	1.38662e-06	5.305e-09	2.76514e-09	5.92721e-09	6.62765e-07	4.75737e-07	4.3802e-07	5.51552e-07	2.54353e-07	1.33323e-07	9.03437e-08
C D14	9.80486e-07	6.24844e-07	2.77694e-07	4.15111e-07	1.97461e-06	7.60713e-09	1.54473e-09	1.27936e-08	7.8272e-07	5.54107e-07	5.15509e-07	6.7435e-07	3.19356e-07	1.49108e-07	1.09695e-07
C D28	1.24106e-06	8.01941e-07	3.12422e-07	4.67024e-07	3.32089e-06	1.1293e-08	1.57719e-09	2.37088e-08	9.97624e-07	6.77473e-07	6.17311e-07	8.64279e-07	4.19449e-07	1.88921e-07	1.4575e-07
SA 100 D7	4.86857e-07	3.12422e-07	1.12779e-07	1.7213e-07	7.43069e-07	1.86265e-09	5.65404e-10	1.95525e-09	3.90006e-07	2.57903e-07	2.33108e-07	2.93935e-07	1.26444e-07	5.8378e-08	3.81828e-08
SA 250 D7	1.15795e-06	6.9813e-07	3.41882e-07	4.93653e-07	2.62364e-06	9.76319e-09	1.54473e-09	1.37119e-08	8.99109e-07	6.51379e-07	6.07758e-07	8.14264e-07	3.89556e-07	1.76794e-07	1.28431e-07
SA 100 D14	8.8981e-07	5.40201e-07	2.16369e-07	3.4426e-07	1.17411e-06	4.22032e-09	9.18501e-10	4.49198e-09	6.93308e-07	4.70272e-07	4.34994e-07	5.30553e-07	2.37045e-07	1.07225e-07	7.21213e-08
SA 250 D14	1.51737e-06	9.47087e-07	4.12243e-07	6.9813e-07	2.891e-06	1.33369e-08	2.61598e-09	2.07833e-08	1.19878e-06	8.39868e-07	8.01941e-07	1.03639e-06	5.01702e-07	2.36772e-07	1.74684e-07
SA 100 D28	8.24487e-07	5.40201e-07	1.76969e-07	3.03879e-07	1.4455e-06	3.85666e-09	8.33557e-10	3.99267e-09	6.67375e-07	4.28758e-07	3.934e-07	5.10353e-07	2.26079e-07	1.01541e-07	6.77596e-08
SA 250 D28	1.53855e-06	9.34048e-07	2.93528e-07	6.0356e-07	2.41424e-06	7.821e-09	1.77443e-09	1.31533e-08	1.19878e-06	7.49968e-07	7.10334e-07	9.07248e-07	4.10817e-07	1.88734e-07	1.35285e-07
MeJA 100 D7	9.47087e-07	6.20528e-07	2.85501e-07	3.30236e-07	2.13106e-06	5.92721e-09	1.09229e-09	4.49198e-09	7.66612e-07	5.51552e-07	4.85172e-07	6.52282e-07	2.97969e-07	1.3372e-07	8.74934e-08
MeJA 250 D7	1.8681e-06	1.27595e-06	5.00544e-07	8.07519e-07	3.46191e-06	1.25303e-08	1.77443e-09	1.33369e-08	1.54389e-06	1.06062e-06	9.90733e-07	1.27241e-06	5.89094e-07	2.57053e-07	1.77583e-07
MeJA 100 D14	8.35996e-07	5.59251e-07	2.81571e-07	3.10264e-07	1.88109e-06	6.4413e-09	1.18703e-09	4.55469e-09	6.83763e-07	5.08705e-07	4.49555e-07	5.9856e-07	2.81245e-07	1.28781e-07	8.48065e-08
MeJA 250 D14	2.04698e-07	1.34117e-07	4.51719e-08	4.90899e-08	4.3878e-07	1.0121e-09	2.36081e-10	4.65661e-10	1.65691e-07	1.07437e-07	8.83313e-08	1.21714e-07	5.47841e-08	2.51601e-08	1.52803e-08
YE 250 D7	9.94173e-07	6.33567e-07	3.84637e-07	4.0376e-07	2.6974e-06	1.25303e-08	9.70872e-10	1.11375e-08	7.93647e-07	6.23402e-07	5.59251e-07	7.66081e-07	3.85972e-07	1.6414e-07	1.17263e-07
YE 1000 D7	8.07519e-07	5.71002e-07	3.34846e-07	3.53938e-07	2.25256e-06	1.10606e-08	1.1626e-09	1.09083e-08	6.7904e-07	5.3647e-07	4.83494e-07	6.57731e-07	3.32917e-07	1.48371e-07	1.07066e-07
YE 250 D14	1.66044e-06	1.02212e-06	4.41832e-07	8.47666e-07	2.0872e-06	1.08329e-08	1.5992e-09	1.03917e-08	1.30276e-06	9.08506e-07	8.92899e-07	1.05817e-06	4.93083e-07	2.17443e-07	1.48684e-07
YE 1000 D14	1.48614e-06	8.83663e-07	3.18987e-07	6.46879e-07	1.54925e-06	7.76698e-09	1.2036e-09	8.38234e-09	1.14597e-06	7.48238e-07	7.21499e-07	8.40645e-07	3.85081e-07	1.68922e-07	1.1605e-07
YE 250 D28	3.0985e-06	1.60388e-06	4.80154e-07	1.1905e-06	1.96097e-06	8.38234e-09	2.52687e-09	5.305e-09	2.22927e-06	1.33629e-06	1.29825e-06	1.40988e-06	6.00084e-07	2.74686e-07	1.67713e-07
YE 1000 D28	4.26211e-06	2.20621e-06	6.55909e-07	1.743e-06	2.64189e-06	1.38072e-08	4.16222e-09	8.38234e-09	3.06645e-06	1.83388e-06	1.81073e-06	1.95283e-06	8.55537e-07	3.99781e-07	2.46613e-07
MN 100 D7	1.67423e-07	8.60649e-08	3.17207e-08	2.78066e-08	1.88361e-07	2.60139e-10	5.28246e-11	1.1245e-10	1.20038e-07	7.70302e-08	5.9708e-08	7.51319e-08	2.92227e-08	1.18544e-08	6.62239e-09
MN 800 D7	1.93397e-06	1.12628e-06	3.8198e-07	8.01941e-07	9.27596e-07	4.58637e-09	1.23744e-09	1.4818e-09	1.47587e-06	9.40545e-07	9.03796e-07	9.08506e-07	3.76286e-07	1.66266e-07	9.21622e-08
MN 100 D14	7.96402e-07	4.76837e-07	1.62845e-07	3.05993e-07	6.33567e-07	2.63418e-09	3.50468e-10	2.56215e-09	6.16242e-07	3.9545e-07	3.70891e-07	4.12815e-07	1.77789e-07	7.30195e-08	4.8038e-08
MN 800 D14	8.95999e-07	5.00544e-07	1.65118e-07	3.90006e-07	5.07531e-07	3.24305e-09	6.31718e-10	2.01022e-09	6.69692e-07	4.19934e-07	4.12243e-07	4.2975e-07	1.90329e-07	8.42103e-08	5.27959e-08
MN 100 D28	1.26006e-07	4.94313e-08	2.07833e-08	1.88612e-08	1.10458e-07	1.10902e-10	4.17336e-11	1.08619e-10	7.89218e-08	5.05867e-08	3.95294e-08	4.85484e-08	1.76185e-08	7.42848e-09	4.38052e-09
MN 800 D28	1.36936e-07	4.58024e-08	1.37119e-08	3.1284e-08	6.30032e-08	4.62445e-10	5.16684e-10	2.15738e-10	7.91958e-08	4.41401e-08	4.05001e-08	4.42423e-08	2.06875e-08	1.22119e-08	7.37352e-09
	log2(NF2/NF3) for V2/3	log2(NF3/NF4) for V3/4	log2(NF4/NF5) for V4/5	log2(NF5/NF6) for V5/6	log2(NF6/NF7) for V6/7	log2(NF7/NF8) for V7/8	V2/3	V3/4	V4/5	V5/6	V6/7	V7/8
C D7	0.478333	0.119167	-0.3325	1.11667	0.931905	0.561429
C D14	0.498333	0.104167	-0.3875	1.07833	1.09881	0.442857
C D28	0.558333	0.134167	-0.4855	1.043	1.15071	0.374286
SA 100 D7	0.596667	0.145833	-0.3345	1.217	1.115	0.6125
SA 250 D7	0.465	0.1	-0.422	1.06367	1.13976	0.461071
SA 100 D14	0.56	0.1125	-0.2865	1.16233	1.14452	0.572143
SA 250 D14	0.513333	0.0666667	-0.37	1.04667	1.08333	0.43875
SA 100 D28	0.638333	0.124167	-0.3755	1.17467	1.15476	0.583571
SA 250 D28	0.676667	0.0783333	-0.353	1.143	1.12214	0.480357
MeJA 100 D7	0.475	0.185	-0.427	1.13033	1.15595	0.611964
MeJA 250 D7	0.541667	0.0983333	-0.361	1.111	1.19643	0.533571
MeJA 100 D14	0.426667	0.178333	-0.413	1.08967	1.1269	0.602679
MeJA 250 D14	0.625	0.2825	-0.4625	1.15167	1.12262	0.719464
YE 250 D7	0.348333	0.156667	-0.454	0.989	1.23357	0.485179
YE 1000 D7	0.34	0.15	-0.444	0.982333	1.16595	0.470714
YE 250 D14	0.52	0.025	-0.245	1.10167	1.18119	0.548393
YE 1000 D14	0.615	0.0525	-0.2205	1.12633	1.18881	0.541607
YE 250 D28	0.738333	0.0416667	-0.119	1.23233	1.12738	0.711786
YE 1000 D28	0.741667	0.0183333	-0.109	1.19067	1.09762	0.696964
MN 100 D7	0.64	0.3675	-0.3315	1.36233	1.30167	0.84
MN 800 D7	0.65	0.0575	-0.0075	1.27167	1.17833	0.85125
MN 100 D14	0.64	0.0925	-0.1545	1.21533	1.28381	0.604107
MN 800 D14	0.673333	0.0266667	-0.06	1.175	1.17643	0.673571
MN 100 D28	0.641667	0.355833	-0.2965	1.46233	1.24595	0.761964
MN 800 D28	0.843333	0.124167	-0.1275	1.09667	0.760476	0.727857
V							0.12037	0.0916695	0.136883	0.107472	0.1068	0.126335
Soil-grown samples
Sample	TIF5A1-1	TIF5A1-2	H3	EF1α	βTUB	TEF1	ACT	GAPDH
H1-1	21.1	20.29	19.32	17.74	26.55	29	25.54	21.21
H2-1	20.17	19.54	19.41	18.33	26.81	30.61	25.74	22.08
H3-1	20.44	19.85	19.54	19.12	27.54	31.19	27.03	23.15
H4-1	19.92	19.41	19.66	18.96	27.09	30.11	26.29	22.87
H5-1	19.64	19.17	19.4	19.2	27.1	31.85	27.29	23.19
H6-1	19.9	19.89	19.14	19.48	27.99	30.31	27.21	23.26
H7-1	20.62	20.14	19.7	20.24	28.63	32.1	28.15	24.1
H3-2	20.03	19.67	18.7	17.98	26.61	30.74	26.59	20.51
H4-2	21.46	20.76	19.38	19.35	28.48	32.29	28.11	21.73
H5-2	19.37	19.09	18.39	17.74	26.05	29.84	26.09	20.83
H6-2	21.05	20.42	19.35	19.19	28.33	29.67	28.33	22
H7-2	25.25	24.1	22.8	21.65	32.37	34.46	32.4	25.24
H3-3	20.6	20.08	18.49	17.61	26.03	28.88	24.49	20.36
H4-3	21.52	21.24	19.82	18.1	25.84	30.28	26.24	20.27
H5-3	22.54	22.21	21.02	19.74	27.59	33.22	26.41	22
									NF2 (B-C)	NF3 (B-D)	NF4 (B-E)	NF5 (B-F)	NF6 (B-G)	NF7 (B-H)	NF8 (B-I)
H1-1	4.44905e-07	7.80012e-07	1.52792e-06	4.56802e-06	1.01778e-08	1.86265e-09	2.04972e-08	4.12243e-07	5.89094e-07	8.09387e-07	1.24752e-06	4.76837e-07	1.89233e-07	1.37752e-07	1.57981e-07
H2-1	8.47666e-07	1.31182e-06	1.43552e-06	3.03473e-06	8.49935e-09	6.10199e-10	1.78438e-08	2.25558e-07	1.05451e-06	1.1687e-06	1.48357e-06	5.28351e-07	1.71138e-07	1.23903e-07	1.33538e-07
H3-1	7.02986e-07	1.05817e-06	1.31182e-06	1.75512e-06	5.12429e-09	4.08201e-10	7.29725e-09	1.07437e-07	8.62483e-07	9.91878e-07	1.14399e-06	3.87849e-07	1.23699e-07	8.2559e-08	8.53224e-08
H4-1	1.00805e-06	1.43552e-06	1.20712e-06	1.96097e-06	6.99999e-09	8.62952e-10	1.21877e-08	1.3045e-07	1.20294e-06	1.20433e-06	1.36044e-06	4.742e-07	1.65691e-07	1.14127e-07	1.1605e-07
H5-1	1.22397e-06	1.69533e-06	1.4455e-06	1.66044e-06	6.95164e-09	2.58342e-10	6.09385e-09	1.045e-07	1.4405e-06	1.44216e-06	1.49388e-06	5.10353e-07	1.44076e-07	9.16957e-08	9.32061e-08
H6-1	1.02212e-06	1.02923e-06	1.73096e-06	1.36753e-06	3.7512e-09	7.51244e-10	6.4413e-09	9.95502e-08	1.02567e-06	1.22115e-06	1.2562e-06	3.92719e-07	1.38367e-07	8.92766e-08	9.05004e-08
H7-1	6.20528e-07	8.65478e-07	1.17411e-06	8.07519e-07	2.40719e-09	2.17239e-10	3.35742e-09	5.56131e-08	7.32839e-07	8.57516e-07	8.44734e-07	2.61624e-07	8.02087e-08	5.09722e-08	5.15304e-08
H3-2	9.34048e-07	1.19878e-06	2.34822e-06	3.86795e-06	9.76319e-09	5.57619e-10	9.89948e-09	6.69692e-07	1.05817e-06	1.38022e-06	1.7858e-06	6.30063e-07	1.95228e-07	1.27513e-07	1.56889e-07
H4-2	3.46654e-07	5.63141e-07	1.46568e-06	1.49648e-06	2.67095e-09	1.90433e-10	3.45181e-09	2.87487e-07	4.41832e-07	6.58947e-07	8.0892e-07	2.58022e-07	7.7566e-08	4.97259e-08	6.19208e-08
H5-2	1.47587e-06	1.792e-06	2.91111e-06	4.56802e-06	1.43936e-08	1.04055e-09	1.4e-08	5.3647e-07	1.62627e-06	1.97461e-06	2.43525e-06	8.72707e-07	2.84185e-07	1.8485e-07	2.11183e-07
H6-2	4.60594e-07	7.128e-07	1.49648e-06	1.67199e-06	2.9636e-09	1.17068e-09	2.9636e-09	2.38419e-07	5.72985e-07	7.89075e-07	9.52023e-07	3.00111e-07	1.19072e-07	7.02534e-08	8.18467e-08
H7-2	2.50607e-08	5.56131e-08	1.36936e-07	3.03879e-07	1.8016e-10	4.23162e-11	1.76453e-10	2.5235e-08	3.73323e-08	5.75743e-08	8.72663e-08	2.53401e-08	8.72821e-09	4.999e-09	6.1203e-09
H3-3	6.2919e-07	9.02231e-07	2.71616e-06	4.99875e-06	1.45945e-08	2.0242e-09	4.244e-08	7.43069e-07	7.53442e-07	1.15527e-06	1.66621e-06	6.45983e-07	2.47112e-07	1.92128e-07	2.27521e-07
H4-3	3.32533e-07	4.0376e-07	1.0804e-06	3.55924e-06	1.66489e-08	7.67029e-10	1.26175e-08	7.90901e-07	3.6642e-07	5.25429e-07	8.47666e-07	3.8624e-07	1.36936e-07	9.7405e-08	1.26553e-07
H5-3	1.63977e-07	2.06122e-07	4.70272e-07	1.142e-06	4.94974e-09	9.99502e-11	1.1215e-08	2.38419e-07	1.83846e-07	2.51431e-07	3.67055e-07	1.55132e-07	4.55913e-08	3.73138e-08	4.70493e-08
	log2(NF2/NF3) for V2/3	log2(NF3/NF4) for V3/4	log2(NF4/NF5) for V4/5	log2(NF5/NF6) for V5/6	log2(NF6/NF7) for V6/7	log2(NF7/NF8) for V7/8	V2/3	V3/4	V4/5	V5/6	V6/7	V7/8
H1-1	-0.458333	-0.624167	1.3875	1.33333	0.458095	-0.197679
H2-1	-0.148333	-0.344167	1.4895	1.62633	0.465952	-0.108036
H3-1	-0.201667	-0.205833	1.5605	1.64867	0.583333	-0.0475
H4-1	-0.00166667	-0.175833	1.5205	1.517	0.537857	-0.0241071
H5-1	-0.00166667	-0.0508333	1.5495	1.82467	0.651905	-0.0235714
H6-1	-0.251667	-0.0408333	1.6775	1.505	0.632143	-0.0196429
H7-1	-0.226667	0.0216667	1.691	1.70567	0.654048	-0.0157143
H3-2	-0.383333	-0.371667	1.503	1.69033	0.614524	-0.299107
H4-2	-0.576667	-0.295833	1.6485	1.734	0.641429	-0.316429
H5-2	-0.28	-0.3025	1.4805	1.61867	0.620476	-0.192143
H6-2	-0.461667	-0.270833	1.6655	1.33367	0.76119	-0.220357
H7-2	-0.625	-0.6	1.784	1.53767	0.804048	-0.291964
H3-3	-0.616667	-0.528333	1.367	1.38633	0.363095	-0.243929
H4-3	-0.52	-0.69	1.134	1.496	0.491429	-0.377679
H5-3	-0.451667	-0.545833	1.2425	1.76667	0.289048	-0.334464
V							0.206615	0.224618	0.175871	0.154036	0.139143	0.130562
SA
Sample	H3	TIF5A1-2	TIF5A1-1	GAPDH	EF1α	ACT	TEF1	βTUB
C D7	20.16	20.89	21.48	21.96	19.46	27.49	28.43	27.33
C D14	19.96	20.61	21.2	21.78	18.95	26.97	29.27	26.22
C D28	19.62	20.25	21.03	21.61	18.2	26.4	29.24	25.33
SA 100 D7	20.97	21.61	22.47	23.08	20.36	29	30.72	28.93
SA 250 D7	19.72	20.45	20.95	21.48	18.54	26.61	29.27	26.12
SA 100 D14	20.1	20.82	21.47	22.14	19.7	27.82	30.02	27.73
SA 250 D14	19.33	20.01	20.45	21.21	18.4	26.16	28.51	25.52
SA 100 D28	20.21	20.82	21.65	22.43	19.4	27.95	30.16	27.9
SA 250 D28	19.31	20.03	20.66	21.7	18.66	26.93	29.07	26.18
									NF2 (B-C)	NF3 (B-D)	NF4 (B-E)	NF5 (B-F)	NF6 (B-G)	NF7 (B-H)	NF8 (B-I)
C D7	8.53562e-07	5.14616e-07	3.41882e-07	2.45121e-07	1.38662e-06	5.305e-09	2.76514e-09	5.92721e-09	6.62765e-07	5.31534e-07	4.3802e-07	5.51552e-07	2.54353e-07	1.33323e-07	9.03437e-08
C D14	9.80486e-07	6.24844e-07	4.15111e-07	2.77694e-07	1.97461e-06	7.60713e-09	1.54473e-09	1.27936e-08	7.8272e-07	6.33567e-07	5.15509e-07	6.7435e-07	3.19356e-07	1.49108e-07	1.09695e-07
C D28	1.24106e-06	8.01941e-07	4.67024e-07	3.12422e-07	3.32089e-06	1.1293e-08	1.57719e-09	2.37088e-08	9.97624e-07	7.74624e-07	6.17311e-07	8.64279e-07	4.19449e-07	1.88921e-07	1.4575e-07
SA 100 D7	4.86857e-07	3.12422e-07	1.7213e-07	1.12779e-07	7.43069e-07	1.86265e-09	5.65404e-10	1.95525e-09	3.90006e-07	2.96938e-07	2.33108e-07	2.93935e-07	1.26444e-07	5.8378e-08	3.81828e-08
SA 250 D7	1.15795e-06	6.9813e-07	4.93653e-07	3.41882e-07	2.62364e-06	9.76319e-09	1.54473e-09	1.37119e-08	8.99109e-07	7.36233e-07	6.07758e-07	8.14264e-07	3.89556e-07	1.76794e-07	1.28431e-07
SA 100 D14	8.8981e-07	5.40201e-07	3.4426e-07	2.16369e-07	1.17411e-06	4.22032e-09	9.18501e-10	4.49198e-09	6.93308e-07	5.49009e-07	4.34994e-07	5.30553e-07	2.37045e-07	1.07225e-07	7.21213e-08
SA 250 D14	1.51737e-06	9.47087e-07	6.9813e-07	4.12243e-07	2.891e-06	1.33369e-08	2.61598e-09	2.07833e-08	1.19878e-06	1.00109e-06	8.01941e-07	1.03639e-06	5.01702e-07	2.36772e-07	1.74684e-07
SA 100 D28	8.24487e-07	5.40201e-07	3.03879e-07	1.76969e-07	1.4455e-06	3.85666e-09	8.33557e-10	3.99267e-09	6.67375e-07	5.13428e-07	3.934e-07	5.10353e-07	2.26079e-07	1.01541e-07	6.77596e-08
SA 250 D28	1.53855e-06	9.34048e-07	6.0356e-07	2.93528e-07	2.41424e-06	7.821e-09	1.77443e-09	1.31533e-08	1.19878e-06	9.53674e-07	7.10334e-07	9.07248e-07	4.10817e-07	1.88734e-07	1.35285e-07
	log2(NF2/NF3) for V2/3	log2(NF3/NF4) for V3/4	log2(NF4/NF5) for V4/5	log2(NF5/NF6) for V5/6	log2(NF6/NF7) for V6/7	log2(NF7/NF8) for V7/8	V2/3	V3/4	V4/5	V5/6	V6/7	V7/8
C D7	0.318333	0.279167	-0.3325	1.11667	0.931905	0.561429
C D14	0.305	0.2975	-0.3875	1.07833	1.09881	0.442857
C D28	0.365	0.3275	-0.4855	1.043	1.15071	0.374286
SA 100 D7	0.393333	0.349167	-0.3345	1.217	1.115	0.6125
SA 250 D7	0.288333	0.276667	-0.422	1.06367	1.13976	0.461071
SA 100 D14	0.336667	0.335833	-0.2865	1.16233	1.14452	0.572143
SA 250 D14	0.26	0.32	-0.37	1.04667	1.08333	0.43875
SA 100 D28	0.378333	0.384167	-0.3755	1.17467	1.15476	0.583571
SA 250 D28	0.33	0.425	-0.353	1.143	1.12214	0.480357
V							0.0433173	0.0485823	0.057311	0.0620609	0.0690999	0.0815935
MeJA
Sample	H3	TIF5A1-2	GAPDH	EF1α	ACT	TIF5A1-1	TEF1	βTUB
C D7	20.16	20.89	21.96	19.46	27.49	21.48	28.43	27.33
C D14	19.96	20.61	21.78	18.95	26.97	21.2	29.27	26.22
C D28	19.62	20.25	21.61	18.2	26.4	21.03	29.24	25.33
MeJA 100 D7	20.01	20.62	21.74	18.84	27.33	21.53	29.77	27.73
MeJA 250 D7	19.03	19.58	20.93	18.14	26.25	20.24	29.07	26.16
MeJA 100 D14	20.19	20.77	21.76	19.02	27.21	21.62	29.65	27.71
MeJA 250 D14	22.22	22.83	24.4	21.12	29.88	24.28	31.98	31
									NF2 (B-C)	NF3 (B-D)	NF4 (B-E)	NF5 (B-F)	NF6 (B-G)	NF7 (B-H)	NF8 (B-I)
C D7	8.53562e-07	5.14616e-07	2.45121e-07	1.38662e-06	5.305e-09	3.41882e-07	2.76514e-09	5.92721e-09	6.62765e-07	4.75737e-07	6.21604e-07	2.39744e-07	2.54353e-07	1.33323e-07	9.03437e-08
C D14	9.80486e-07	6.24844e-07	2.77694e-07	1.97461e-06	7.60713e-09	4.15111e-07	1.54473e-09	1.27936e-08	7.8272e-07	5.54107e-07	7.61317e-07	3.03038e-07	3.19356e-07	1.49108e-07	1.09695e-07
C D28	1.24106e-06	8.01941e-07	3.12422e-07	3.32089e-06	1.1293e-08	4.67024e-07	1.57719e-09	2.37088e-08	9.97624e-07	6.77473e-07	1.00805e-06	4.10533e-07	4.19449e-07	1.88921e-07	1.4575e-07
MeJA 100 D7	9.47087e-07	6.20528e-07	2.85501e-07	2.13106e-06	5.92721e-09	3.30236e-07	1.09229e-09	4.49198e-09	7.66612e-07	5.51552e-07	7.73283e-07	2.91905e-07	2.97969e-07	1.3372e-07	8.74934e-08
MeJA 250 D7	1.8681e-06	1.27595e-06	5.00544e-07	3.46191e-06	1.25303e-08	8.07519e-07	1.77443e-09	1.33369e-08	1.54389e-06	1.06062e-06	1.4256e-06	5.53083e-07	5.89094e-07	2.57053e-07	1.77583e-07
MeJA 100 D14	8.35996e-07	5.59251e-07	2.81571e-07	1.88109e-06	6.4413e-09	3.10264e-07	1.18703e-09	4.55469e-09	6.83763e-07	5.08705e-07	7.05427e-07	2.75776e-07	2.81245e-07	1.28781e-07	8.48065e-08
MeJA 250 D14	2.04698e-07	1.34117e-07	4.51719e-08	4.3878e-07	1.0121e-09	4.90899e-08	2.36081e-10	4.65661e-10	1.65691e-07	1.07437e-07	1.52731e-07	5.59999e-08	5.47841e-08	2.51601e-08	1.52803e-08
	log2(NF2/NF3) for V2/3	log2(NF3/NF4) for V3/4	log2(NF4/NF5) for V4/5	log2(NF5/NF6) for V5/6	log2(NF6/NF7) for V6/7	log2(NF7/NF8) for V7/8	V2/3	V3/4	V4/5	V5/6	V6/7	V7/8
C D7	0.478333	-0.385833	1.3745	-0.0853333	0.931905	0.561429
C D14	0.498333	-0.458333	1.329	-0.0756667	1.09881	0.442857
C D28	0.558333	-0.573333	1.296	-0.031	1.15071	0.374286
MeJA 100 D7	0.475	-0.4875	1.4055	-0.0296667	1.15595	0.611964
MeJA 250 D7	0.541667	-0.426667	1.366	-0.091	1.19643	0.533571
MeJA 100 D14	0.426667	-0.471667	1.355	-0.0283333	1.1269	0.602679
MeJA 250 D14	0.625	-0.5075	1.4475	0.0316667	1.12262	0.719464
							0.0654644	0.059762	0.0494062	0.0433307	0.0851488	0.114081
YE
Sample	H3	TIF5A1-1	TIF5A1-2	GAPDH	ACT	EF1α	TEF1	βTUB
C D7	20.16	21.48	20.89	21.96	27.49	19.46	28.43	27.33
C D14	19.96	21.2	20.61	21.78	26.97	18.95	29.27	26.22
C D28	19.62	21.03	20.25	21.61	26.4	18.2	29.24	25.33
YE 250 D7	19.94	21.24	20.59	21.31	26.25	18.5	29.94	26.42
YE 1000 D7	20.24	21.43	20.74	21.51	26.43	18.76	29.68	26.45
YE 250 D14	19.2	20.17	19.9	21.11	26.46	18.87	29.22	26.52
YE 1000 D14	19.36	20.56	20.11	21.58	26.94	19.3	29.63	26.83
YE 250 D28	18.3	19.68	19.25	20.99	26.83	18.96	28.56	27.49
YE 1000 D28	17.84	19.13	18.79	20.54	26.11	18.53	27.84	26.83
									NF2 (B-C)	NF3 (B-D)	NF4 (B-E)	NF5 (B-F)	NF6 (B-G)	NF7 (B-H)	NF8 (B-I)
C D7	8.53562e-07	3.41882e-07	5.14616e-07	2.45121e-07	5.305e-09	1.38662e-06	2.76514e-09	5.92721e-09	5.40201e-07	5.31534e-07	4.3802e-07	1.81189e-07	2.54353e-07	1.33323e-07	9.03437e-08
C D14	9.80486e-07	4.15111e-07	6.24844e-07	2.77694e-07	7.60713e-09	1.97461e-06	1.54473e-09	1.27936e-08	6.37974e-07	6.33567e-07	5.15509e-07	2.21836e-07	3.19356e-07	1.49108e-07	1.09695e-07
C D28	1.24106e-06	4.67024e-07	8.01941e-07	3.12422e-07	1.1293e-08	3.32089e-06	1.57719e-09	2.37088e-08	7.61317e-07	7.74624e-07	6.17311e-07	2.77309e-07	4.19449e-07	1.88921e-07	1.4575e-07
YE 250 D7	9.94173e-07	4.0376e-07	6.33567e-07	3.84637e-07	1.25303e-08	2.6974e-06	9.70872e-10	1.11375e-08	6.33567e-07	6.33567e-07	5.59251e-07	2.61624e-07	3.85972e-07	1.6414e-07	1.17263e-07
YE 1000 D7	8.07519e-07	3.53938e-07	5.71002e-07	3.34846e-07	1.10606e-08	2.25256e-06	1.1626e-09	1.09083e-08	5.34614e-07	5.46478e-07	4.83494e-07	2.27127e-07	3.32917e-07	1.48371e-07	1.07066e-07
YE 250 D14	1.66044e-06	8.47666e-07	1.02212e-06	4.41832e-07	1.08329e-08	2.0872e-06	1.5992e-09	1.03917e-08	1.18638e-06	1.12889e-06	8.92899e-07	3.6948e-07	4.93083e-07	2.17443e-07	1.48684e-07
YE 1000 D14	1.48614e-06	6.46879e-07	8.83663e-07	3.18987e-07	7.76698e-09	1.54925e-06	1.2036e-09	8.38234e-09	9.80486e-07	9.47087e-07	7.21499e-07	2.915e-07	3.85081e-07	1.68922e-07	1.1605e-07
YE 250 D28	3.0985e-06	1.1905e-06	1.60388e-06	4.80154e-07	8.38234e-09	1.96097e-06	2.52687e-09	5.305e-09	1.92062e-06	1.80864e-06	1.29825e-06	4.73543e-07	6.00084e-07	2.74686e-07	1.67713e-07
YE 1000 D28	4.26211e-06	1.743e-06	2.20621e-06	6.55909e-07	1.38072e-08	2.64189e-06	4.16222e-09	8.38234e-09	2.72559e-06	2.54013e-06	1.81073e-06	6.82816e-07	8.55537e-07	3.99781e-07	2.46613e-07
	log2(NF2/NF3) for V2/3	log2(NF3/NF4) for V3/4	log2(NF4/NF5) for V4/5	log2(NF5/NF6) for V5/6	log2(NF6/NF7) for V6/7	log2(NF7/NF8) for V7/8	V2/3	V3/4	V4/5	V5/6	V6/7	V7/8
C D7	0.0233333	0.279167	1.2735	-0.489333	0.931905	0.561429
C D14	0.01	0.2975	1.2165	-0.525667	1.09881	0.442857
C D28	-0.025	0.3275	1.1545	-0.597	1.15071	0.374286
YE 250 D7	0	0.18	1.096	-0.561	1.23357	0.485179
YE 1000 D7	-0.0316667	0.176667	1.09	-0.551667	1.16595	0.470714
YE 250 D14	0.0716667	0.338333	1.273	-0.416333	1.18119	0.548393
YE 1000 D14	0.05	0.3925	1.3075	-0.401667	1.18881	0.541607
YE 250 D28	0.0866667	0.478333	1.455	-0.341667	1.12738	0.711786
YE 1000 D28	0.101667	0.488333	1.407	-0.325333	1.09762	0.696964
V							0.0482502	0.112189	0.12775	0.0996579	0.0864536	0.111414
MN
Sample	GAPDH	TIF5A1-2	H3	TIF5A1-1	EF1α	ACT	TEF1	βTUB
C D7	21.96	20.89	20.16	21.48	19.46	27.49	28.43	27.33
C D14	21.78	20.61	19.96	21.2	18.95	26.97	29.27	26.22
C D28	21.61	20.25	19.62	21.03	18.2	26.4	29.24	25.33
MN 100 D7	24.91	23.47	22.51	25.1	22.34	31.84	34.14	33.05
MN 800 D7	21.32	19.76	18.98	20.25	20.04	27.7	29.59	29.33
MN 100 D14	22.55	21	20.26	21.64	20.59	28.5	31.41	28.54
MN 800 D14	22.53	20.93	20.09	21.29	20.91	28.2	30.56	28.89
MN 100 D28	25.52	24.27	22.92	25.66	23.11	33.07	34.48	33.1
MN 800 D28	26.12	24.38	22.8	24.93	23.92	31.01	30.85	32.11
									NF2 (B-C)	NF3 (B-D)	NF4 (B-E)	NF5 (B-F)	NF6 (B-G)	NF7 (B-H)	NF8 (B-I)
C D7	2.45121e-07	5.14616e-07	8.53562e-07	3.41882e-07	1.38662e-06	5.305e-09	2.76514e-09	5.92721e-09	3.55167e-07	4.75737e-07	4.3802e-07	5.51552e-07	2.54353e-07	1.33323e-07	9.03437e-08
C D14	2.77694e-07	6.24844e-07	9.80486e-07	4.15111e-07	1.97461e-06	7.60713e-09	1.54473e-09	1.27936e-08	4.16552e-07	5.54107e-07	5.15509e-07	6.7435e-07	3.19356e-07	1.49108e-07	1.09695e-07
C D28	3.12422e-07	8.01941e-07	1.24106e-06	4.67024e-07	3.32089e-06	1.1293e-08	1.57719e-09	2.37088e-08	5.00544e-07	6.77473e-07	6.17311e-07	8.64279e-07	4.19449e-07	1.88921e-07	1.4575e-07
MN 100 D7	3.17207e-08	8.60649e-08	1.67423e-07	2.78066e-08	1.88361e-07	2.60139e-10	5.28246e-11	1.1245e-10	5.22498e-08	7.70302e-08	5.9708e-08	7.51319e-08	2.92227e-08	1.18544e-08	6.62239e-09
MN 800 D7	3.8198e-07	1.12628e-06	1.93397e-06	8.01941e-07	9.27596e-07	4.58637e-09	1.23744e-09	1.4818e-09	6.55909e-07	9.40545e-07	9.03796e-07	9.08506e-07	3.76286e-07	1.66266e-07	9.21622e-08
MN 100 D14	1.62845e-07	4.76837e-07	7.96402e-07	3.05993e-07	6.33567e-07	2.63418e-09	3.50468e-10	2.56215e-09	2.78658e-07	3.9545e-07	3.70891e-07	4.12815e-07	1.77789e-07	7.30195e-08	4.8038e-08
MN 800 D14	1.65118e-07	5.00544e-07	8.95999e-07	3.90006e-07	5.07531e-07	3.24305e-09	6.31718e-10	2.01022e-09	2.87487e-07	4.19934e-07	4.12243e-07	4.2975e-07	1.90329e-07	8.42103e-08	5.27959e-08
MN 100 D28	2.07833e-08	4.94313e-08	1.26006e-07	1.88612e-08	1.10458e-07	1.10902e-10	4.17336e-11	1.08619e-10	3.20522e-08	5.05867e-08	3.95294e-08	4.85484e-08	1.76185e-08	7.42848e-09	4.38052e-09
MN 800 D28	1.37119e-08	4.58024e-08	1.36936e-07	3.1284e-08	6.30032e-08	4.62445e-10	5.16684e-10	2.15738e-10	2.50607e-08	4.41401e-08	4.05001e-08	4.42423e-08	2.06875e-08	1.22119e-08	7.37352e-09
	log2(NF2/NF3) for V2/3	log2(NF3/NF4) for V3/4	log2(NF4/NF5) for V4/5	log2(NF5/NF6) for V5/6	log2(NF6/NF7) for V6/7	log2(NF7/NF8) for V7/8	V2/3	V3/4	V4/5	V5/6	V6/7	V7/8
C D7	-0.421667	0.119167	-0.3325	1.11667	0.931905	0.561429
C D14	-0.411667	0.104167	-0.3875	1.07833	1.09881	0.442857
C D28	-0.436667	0.134167	-0.4855	1.043	1.15071	0.374286
MN 100 D7	-0.56	0.3675	-0.3315	1.36233	1.30167	0.84
MN 800 D7	-0.52	0.0575	-0.0075	1.27167	1.17833	0.85125
MN 100 D14	-0.505	0.0925	-0.1545	1.21533	1.28381	0.604107
MN 800 D14	-0.546667	0.0266667	-0.06	1.175	1.17643	0.673571
MN 100 D28	-0.658333	0.355833	-0.2965	1.46233	1.24595	0.761964
MN 800 D28	-0.816667	0.124167	-0.1275	1.09667	0.760476	0.727857
V							0.129294	0.122783	0.161443	0.140619	0.176089	0.167561
Leaves
Sample	EF1α	GAPDH	ACT	βTUB	TEF1	H3	TIF5A1-2	TIF5A1-1
H1-1	17.74	21.21	25.54	26.55	29	19.32	20.29	21.1
H2-1	18.33	22.08	25.74	26.81	30.61	19.41	19.54	20.17
H3-1	19.12	23.15	27.03	27.54	31.19	19.54	19.85	20.44
H4-1	18.96	22.87	26.29	27.09	30.11	19.66	19.41	19.92
H5-1	19.2	23.19	27.29	27.1	31.85	19.4	19.17	19.64
H6-1	19.48	23.26	27.21	27.99	30.31	19.14	19.89	19.9
H7-1	20.24	24.1	28.15	28.63	32.1	19.7	20.14	20.62
									NF2 (B-C)	NF3 (B-D)	NF4 (B-E)	NF5 (B-F)	NF6 (B-G)	NF7 (B-H)	NF8 (B-I)
H1-1	4.56802e-06	4.12243e-07	2.04972e-08	1.01778e-08	1.86265e-09	1.52792e-06	7.80012e-07	4.44905e-07	1.37227e-06	3.37955e-07	1.40785e-07	5.9275e-08	1.01877e-07	1.36259e-07	1.57981e-07
H2-1	3.03473e-06	2.25558e-07	1.78438e-08	8.49935e-09	6.10199e-10	1.43552e-06	1.31182e-06	8.47666e-07	8.27349e-07	2.30297e-07	1.0094e-07	3.63366e-08	6.70587e-08	1.02552e-07	1.33538e-07
H3-1	1.75512e-06	1.07437e-07	7.29725e-09	5.12429e-09	4.08201e-10	1.31182e-06	1.05817e-06	7.02986e-07	4.34241e-07	1.11226e-07	5.15304e-08	1.95806e-08	3.94609e-08	6.31281e-08	8.53224e-08
H4-1	1.96097e-06	1.3045e-07	1.21877e-08	6.99999e-09	8.62952e-10	1.20712e-06	1.43552e-06	1.00805e-06	5.05775e-07	1.46087e-07	6.83492e-08	2.85091e-08	5.32245e-08	8.52169e-08	1.1605e-07
H5-1	1.66044e-06	1.045e-07	6.09385e-09	6.95164e-09	2.58342e-10	1.4455e-06	1.69533e-06	1.22397e-06	4.16552e-07	1.01877e-07	5.2069e-08	1.80178e-08	3.74187e-08	6.45184e-08	9.32061e-08
H6-1	1.36753e-06	9.95502e-08	6.4413e-09	3.7512e-09	7.51244e-10	1.73096e-06	1.02923e-06	1.02212e-06	3.68968e-07	9.57159e-08	4.25873e-08	1.89924e-08	4.02901e-08	6.40093e-08	9.05004e-08
H7-1	8.07519e-07	5.56131e-08	3.35742e-09	2.40719e-09	2.17239e-10	1.17411e-06	8.65478e-07	6.20528e-07	2.11917e-07	5.32245e-08	2.45449e-08	9.53579e-09	2.12691e-08	3.61142e-08	5.15304e-08
	log2(NF2/NF3) for V2/3	log2(NF3/NF4) for V3/4	log2(NF4/NF5) for V4/5	log2(NF5/NF6) for V5/6	log2(NF6/NF7) for V6/7	log2(NF7/NF8) for V7/8	V2/3	V3/4	V4/5	V5/6	V6/7	V7/8
H1-1	2.02167	1.26333	1.248	-0.781333	-0.419524	-0.213393
H2-1	1.845	1.19	1.474	-0.884	-0.612857	-0.380893
H3-1	1.965	1.11	1.396	-1.011	-0.677857	-0.434643
H4-1	1.79167	1.09583	1.2615	-0.900667	-0.679048	-0.445536
H5-1	2.03167	0.968333	1.531	-1.05433	-0.785952	-0.530714
H6-1	1.94667	1.16833	1.165	-1.085	-0.667857	-0.499643
H7-1	1.99333	1.11667	1.364	-1.15733	-0.76381	-0.512857
V							0.0909045	0.0919489	0.130955	0.131599	0.1207	0.10912
Roots
Sample	ACT	βTUB	TIF5A1-1	TIF5A1-2	GAPDH	H3	EF1α	TEF1
H3-2	26.59	26.61	20.03	19.67	20.51	18.7	17.98	30.74
H4-2	28.11	28.48	21.46	20.76	21.73	19.38	19.35	32.29
H5-2	26.09	26.05	19.37	19.09	20.83	18.39	17.74	29.84
H6-2	28.33	28.33	21.05	20.42	22	19.35	19.19	29.67
H7-2	32.4	32.37	25.25	24.1	25.24	22.8	21.65	34.46
									NF2 (B-C)	NF3 (B-D)	NF4 (B-E)	NF5 (B-F)	NF6 (B-G)	NF7 (B-H)	NF8 (B-I)
H3-2	9.89948e-09	9.76319e-09	9.34048e-07	1.19878e-06	6.69692e-07	2.34822e-06	3.86795e-06	5.57619e-10	9.8311e-09	4.48598e-08	1.01995e-07	1.48606e-07	2.35408e-07	3.51145e-07	1.56889e-07
H4-2	3.45181e-09	2.67095e-09	3.46654e-07	5.63141e-07	2.87487e-07	1.46568e-06	1.49648e-06	1.90433e-10	3.03638e-09	1.473e-08	3.66274e-08	5.53056e-08	9.5495e-08	1.41484e-07	6.19208e-08
H5-2	1.4e-08	1.43936e-08	1.47587e-06	1.792e-06	5.3647e-07	2.91111e-06	4.56802e-06	1.04055e-09	1.41954e-08	6.67495e-08	1.51939e-07	1.95544e-07	3.067e-07	4.51115e-07	2.11183e-07
H6-2	2.9636e-09	2.9636e-09	4.60594e-07	7.128e-07	2.38419e-07	1.49648e-06	1.67199e-06	1.17068e-09	2.9636e-09	1.59338e-08	4.1208e-08	5.85401e-08	1.00475e-07	1.50145e-07	8.18467e-08
H7-2	1.76453e-10	1.8016e-10	2.50607e-08	5.56131e-08	2.5235e-08	1.36936e-07	3.03879e-07	4.23162e-11	1.78297e-10	9.27029e-10	2.57997e-09	4.07091e-09	7.31413e-09	1.24561e-08	6.1203e-09
	log2(NF2/NF3) for V2/3	log2(NF3/NF4) for V3/4	log2(NF4/NF5) for V4/5	log2(NF5/NF6) for V5/6	log2(NF6/NF7) for V6/7	log2(NF7/NF8) for V7/8	V2/3	V3/4	V4/5	V5/6	V6/7	V7/8
H3-2	-2.19	-1.185	-0.543	-0.663667	-0.576905	1.16232
H4-2	-2.27833	-1.31417	-0.5945	-0.788	-0.567143	1.19214
H5-2	-2.23333	-1.18667	-0.364	-0.649333	-0.556667	1.095
H6-2	-2.42667	-1.37083	-0.5065	-0.779333	-0.579524	0.875357
H7-2	-2.37833	-1.47667	-0.658	-0.845333	-0.768095	1.02518
V							0.0989767	0.124776	0.11042	0.0849436	0.0890208	0.126453
Reproductive organs
Sample	TIF5A1-1	TIF5A1-2	H3	EF1α	GAPDH	βTUB	ACT	TEF1
H3-3	20.6	20.08	18.49	17.61	20.36	26.03	24.49	28.88
H4-3	21.52	21.24	19.82	18.1	20.27	25.84	26.24	30.28
H5-3	22.54	22.21	21.02	19.74	22	27.59	26.41	33.22
									NF2 (B-C)	NF3 (B-D)	NF4 (B-E)	NF5 (B-F)	NF6 (B-G)	NF7 (B-H)	NF8 (B-I)
H3-3	6.2919e-07	9.02231e-07	2.71616e-06	4.99875e-06	7.43069e-07	1.45945e-08	4.244e-08	2.0242e-09	7.53442e-07	1.15527e-06	1.66621e-06	1.41772e-06	6.61235e-07	4.4667e-07	2.27521e-07
H4-3	3.32533e-07	4.0376e-07	1.0804e-06	3.55924e-06	7.90901e-07	1.66489e-08	1.26175e-08	7.67029e-10	3.6642e-07	5.25429e-07	8.47666e-07	8.35996e-07	4.35246e-07	2.62455e-07	1.26553e-07
H5-3	1.63977e-07	2.06122e-07	4.70272e-07	1.142e-06	2.38419e-07	4.94974e-09	1.1215e-08	9.99502e-11	1.83846e-07	2.51431e-07	3.67055e-07	3.36708e-07	1.66651e-07	1.13339e-07	4.70493e-08
	log2(NF2/NF3) for V2/3	log2(NF3/NF4) for V3/4	log2(NF4/NF5) for V4/5	log2(NF5/NF6) for V5/6	log2(NF6/NF7) for V6/7	log2(NF7/NF8) for V7/8	V2/3	V3/4	V4/5	V5/6	V6/7	V7/8
H3-3	-0.616667	-0.528333	0.233	1.10033	0.565952	0.973214
H4-3	-0.52	-0.69	0.02	0.941667	0.729762	1.05232
H5-3	-0.451667	-0.545833	0.1245	1.01467	0.55619	1.26839
V							0.0829045	0.088719	0.106506	0.0794176	0.0975157	0.152794

## Sheet: Table S3
Table S3.	BestKeeper output
SA
	ACT	βTUB	EF1α	GAPDH	H3	TEF1	TIF5A1-1	TIF5A1-2
n	9	9	9	9	9	9	9	9
geo Mean [CP]	27.25	26.78	19.06	21.93	19.93	29.4	21.25	20.6
AR Mean [CP]	27.26	26.81	19.07	21.93	19.93	29.41	21.26	20.61
min [CP]	26.16	25.33	18.2	21.21	19.31	28.43	20.45	20.01
max [CP]	29	28.93	20.36	23.08	20.97	30.72	22.47	21.61
std dev [+/- CP]	0.72	1.04	0.58	0.42	0.39	0.59	0.45	0.38
CV [% CP]	2.63	3.87	3.05	1.91	1.94	2.02	2.11	1.83
min [x-fold]	-2.12	-2.74	-1.82	-1.64	-1.53	-1.96	-1.75	-1.51
max [x-fold]	3.37	4.43	2.46	2.23	2.06	2.49	2.32	2.01
std dev [+/- x-fold]	1.64	2.05	1.5	1.34	1.31	1.51	1.37	1.3
MeJa
	ACT	βTUB	EF1α	GAPDH	H3	TEF1	TIF5A1-1	TIF5A1-2
n	7	7	7	7	7	7	7	7
geo Mean [CP]	27.34	27.3	19.08	22	20.15	29.61	21.6	20.77
AR Mean [CP]	27.36	27.35	19.1	22.03	20.17	29.63	21.63	20.79
min [CP]	26.25	25.33	18.14	20.93	19.03	28.43	20.24	19.58
max [CP]	29.88	31	21.12	24.4	22.22	31.98	24.28	22.83
std dev [+/- CP]	0.76	1.25	0.68	0.68	0.59	0.72	0.76	0.61
CV [% CP]	2.76	4.57	3.55	3.08	2.93	2.42	3.51	2.93
min [x-fold]	-2.13	-3.93	-1.92	-2.1	-2.17	-2.27	-2.56	-2.29
max [x-fold]	5.82	12.97	4.11	5.27	4.2	5.16	6.43	4.16
std dev [+/- x-fold]	1.69	2.38	1.6	1.6	1.51	1.64	1.69	1.53
YE
	ACT	βTUB	EF1α	GAPDH	H3	TEF1	TIF5A1-1	TIF5A1-2
n	9	9	9	9	9	9	9	9
geo Mean [CP]	26.65	26.6	18.83	21.37	19.39	29.08	20.64	20.11
AR Mean [CP]	26.65	26.6	18.84	21.38	19.4	29.09	20.66	20.13
min [CP]	26.11	25.33	18.2	20.54	17.84	27.84	19.13	18.79
max [CP]	27.49	27.49	19.46	21.96	20.24	29.94	21.48	20.89
std dev [+/- CP]	0.36	0.46	0.3	0.35	0.65	0.54	0.69	0.54
CV [% CP]	1.35	1.73	1.6	1.62	3.33	1.86	3.33	2.71
min [x-fold]	-1.45	-2.4	-1.55	-1.78	-2.92	-2.37	-2.85	-2.5
max [x-fold]	1.79	1.86	1.54	1.5	1.81	1.81	1.79	1.71
std dev [+/- x-fold]	1.28	1.38	1.23	1.27	1.57	1.46	1.61	1.46
MN
	ACT	βTUB	EF1α	GAPDH	H3	TEF1	TIF5A1-1	TIF5A1-2
n	9	9	9	9	9	9	9	9
geo Mean [CP]	28.94	29.2	20.76	23.08	20.76	30.82	22.43	21.67
AR Mean [CP]	29.02	29.32	20.84	23.14	20.81	30.89	22.51	21.73
min [CP]	26.4	25.33	18.2	21.32	18.98	28.43	20.25	19.76
max [CP]	33.07	33.1	23.92	26.12	22.92	34.48	25.66	24.38
std dev [+/- CP]	1.97	2.29	1.54	1.58	1.29	1.64	1.81	1.54
CV [% CP]	6.78	7.81	7.4	6.83	6.19	5.31	8.06	7.09
min [x-fold]	-5.81	-14.59	-5.88	-3.39	-3.44	-5.25	-4.52	-3.75
max [x-fold]	17.54	14.96	8.96	8.22	4.46	12.63	9.41	6.57
std dev [+/- x-fold]	3.91	4.89	2.91	2.99	2.44	3.11	3.52	2.91
leaves
	ACT	βTUB	EF1α	GAPDH	H3	TEF1	TIF5A1-1	TIF5A1-2
n	7	7	7	7	7	7	7	7
geo Mean [CP]	26.74	27.38	19	22.82	19.45	30.72	20.25	19.75
AR Mean [CP]	26.75	27.39	19.01	22.84	19.45	30.74	20.26	19.76
min [CP]	25.54	26.55	17.74	21.21	19.14	29	19.64	19.17
max [CP]	28.15	28.63	20.24	24.1	19.7	32.1	21.1	20.29
std dev [+/- CP]	0.77	0.57	0.57	0.68	0.15	0.84	0.4	0.33
CV [% CP]	2.86	2.08	3.01	2.98	0.8	2.72	1.96	1.66
min [x-fold]	-2.29	-1.78	-2.39	-3.05	-1.24	-3.3	-1.53	-1.5
max [x-fold]	2.66	2.38	2.37	2.43	1.19	2.6	1.8	1.45
std dev [+/- x-fold]	1.7	1.49	1.49	1.6	1.11	1.78	1.32	1.26
roots
	ACT	βTUB	EF1α	GAPDH	H3	TEF1	TIF5A1-1	TIF5A1-2
n	5	5	5	5	5	5	5	5
geo Mean [CP]	28.22	28.29	19.13	22	19.66	31.35	21.34	20.74
AR Mean [CP]	28.3	28.37	19.18	22.06	19.72	31.4	21.43	20.81
min [CP]	26.09	26.05	17.74	20.51	18.39	29.67	19.37	19.09
max [CP]	32.4	32.37	21.65	25.24	22.8	34.46	25.25	24.1
std dev [+/- CP]	1.65	1.65	1.06	1.27	1.23	1.58	1.54	1.32
CV [% CP]	5.83	5.8	5.51	5.76	6.24	5.03	7.18	6.33
min [x-fold]	-4.38	-4.71	-2.63	-2.81	-2.42	-3.2	-3.92	-3.14
max [x-fold]	18.12	16.97	5.72	9.44	8.79	8.63	15.03	10.28
std dev [+/- x-fold]	3.14	3.13	2.08	2.41	2.35	2.99	2.9	2.49
reproductive organs
	ACT	βTUB	EF1α	GAPDH	H3	TEF1	TIF5A1-1	TIF5A1-2
n	3	3	3	3	3	3	3	3
geo Mean [CP]	25.7	26.48	18.46	20.86	19.75	30.74	21.54	21.16
AR Mean [CP]	25.71	26.49	18.48	20.88	19.78	30.79	21.55	21.18
min [CP]	24.49	25.84	17.61	20.27	18.49	28.88	20.6	20.08
max [CP]	26.41	27.59	19.74	22	21.02	33.22	22.54	22.21
std dev [+/- CP]	0.82	0.74	0.84	0.75	0.86	1.62	0.66	0.73
CV [% CP]	3.17	2.78	4.53	3.59	4.34	5.25	3.05	3.45
min [x-fold]	-2.31	-1.55	-1.8	-1.51	-2.39	-3.63	-1.92	-2.11
max [x-fold]	1.64	2.17	2.43	2.2	2.41	5.58	2	2.07
std dev [+/- x-fold]	1.76	1.67	1.79	1.68	1.81	3.07	1.58	1.66
in vitro
	ACT	βTUB	EF1α	GAPDH	H3	TEF1	TIF5A1-1	TIF5A1-2
n	25	25	25	25	25	25	25	25
geo Mean [CP]	27.76	27.9	19.65	22.2	20.09	30	21.54	20.85
AR Mean [CP]	27.81	27.98	19.7	22.25	20.13	30.04	21.6	20.9
min [CP]	26.11	25.33	18.14	20.54	17.84	27.84	19.13	18.79
max [CP]	33.07	33.1	23.92	26.12	22.92	34.48	25.66	24.38
std dev [+/- CP]	1.36	1.69	1.18	1.08	0.89	1.12	1.16	0.98
CV [% CP]	4.87	6.04	5.99	4.87	4.44	3.72	5.37	4.67
min [x-fold]	-3.13	-5.92	-2.85	-3.17	-4.76	-4.48	-5.33	-4.18
max [x-fold]	39.72	36.85	19.29	15.09	7.1	22.26	17.33	11.51
std dev [+/- x-fold]	2.56	3.23	2.27	2.12	1.86	2.17	2.24	1.97
pots
	ACT	βTUB	EF1α	GAPDH	H3	TEF1	TIF5A1-1	TIF5A1-2
n	15	15	15	15	15	15	15	15
geo Mean [CP]	27.01	27.49	18.93	22.14	19.58	30.93	20.86	20.35
AR Mean [CP]	27.06	27.53	18.96	22.19	19.61	30.97	20.91	20.39
min [CP]	24.49	25.84	17.61	20.27	18.39	28.88	19.37	19.09
max [CP]	32.4	32.37	21.65	25.24	22.8	34.46	25.25	24.1
std dev [+/- CP]	1.22	1.09	0.84	1.16	0.66	1.24	1	0.9
CV [% CP]	4.5	3.97	4.41	5.22	3.37	4	4.77	4.43
min [x-fold]	-5.73	-3.14	-2.5	-3.66	-2.28	-4.15	-2.81	-2.4
max [x-fold]	42.01	29.39	6.58	8.56	9.31	11.52	20.92	13.42
std dev [+/- x-fold]	2.32	2.13	1.79	2.23	1.58	2.36	2	1.87
ALL
	ACT	βTUB	EF1α	GAPDH	H3	TEF1	TIF5A1-1	TIF5A1-2
n	40	40	40	40	40	40	40	40
geo Mean [CP]	27.47	27.74	19.38	22.18	19.9	30.35	21.29	20.67
AR Mean [CP]	27.53	27.81	19.43	22.23	19.93	30.39	21.34	20.71
min [CP]	24.49	25.33	17.61	20.27	17.84	27.84	19.13	18.79
max [CP]	33.07	33.1	23.92	26.12	22.92	34.48	25.66	24.38
std dev [+/- CP]	1.33	1.46	1.03	1.11	0.88	1.24	1.13	0.98
CV [% CP]	4.82	5.27	5.33	4.99	4.39	4.07	5.28	4.71
min [x-fold]	-7.91	-5.33	-3.41	-3.76	-4.17	-5.69	-4.46	-3.67
max [x-fold]	48.36	40.95	23.29	15.33	8.12	17.52	20.73	13.13
std dev [+/- x-fold]	2.51	2.76	2.05	2.16	1.83	2.36	2.18	1.97

## Sheet: Table S4
Table S4.	Comprehensive stability ranking - RefFinder output
SA		MeJa		YE		MN		leaves		roots		reproductive organs		in vitro		soil		ALL
Genes	Geomean of ranking values	Genes	Geomean of ranking values	Genes	Geomean of ranking values	Genes	Geomean of ranking values	Genes	Geomean of ranking values	Genes	Geomean of ranking values	Genes	Geomean of ranking values	Genes	Geomean of ranking values	Genes	Geomean of ranking values	Genes	Geomean of ranking values
TIF5A1-1	2.21	H3	1.32	GAPDH	1.68	TIF5A1-2	1.68	EF1α	1.78	TIF5A1-2	2	TIF5A1-1	1	TIF5A1-2	1.68	EF1α	1.68	H3	1.57
GAPDH	2.21	TIF5A1-2	2.11	TIF5A1-2	2.91	GAPDH	2	βTUB	2.38	TIF5A1-1	2.78	TIF5A1-2	1.68	GAPDH	1.73	H3	1.86	TIF5A1-2	1.86
TIF5A1-2	2.21	ACT	3.66	ACT	3.41	H3	3.08	GAPDH	3.31	H3	3.22	H3	3.98	H3	2.21	TIF5A1-2	2.63	EF1α	2.45
H3	2.34	GAPDH	3.72	H3	3.44	ACT	3.6	H3	3.31	βTUB	3.64	EF1α	4.12	TIF5A1-1	3.66	TIF5A1-1	3.16	TIF5A1-1	2.99
EF1α	4.4	TIF5A1-1	3.81	EF1α	3.46	TIF5A1-1	3.83	ACT	3.71	GAPDH	3.94	GAPDH	4.73	ACT	5.38	βTUB	3.87	GAPDH	4.95
ACT	5.63	EF1α	4.56	TIF5A1-1	3.94	EF1α	4.61	TIF5A1-2	4.74	EF1α	4.14	βTUB	5.05	EF1α	5.48	TEF1	6.45	ACT	5.96
TEF1	6.74	TEF1	6.44	TEF1	6.44	TEF1	6.44	TIF5A1-1	6.26	ACT	4.28	ACT	6.44	TEF1	6.09	ACT	7	βTUB	7.24
βTUB	8	βTUB	8	βTUB	6.73	βTUB	8	TEF1	6.65	TEF1	7.44	TEF1	8	βTUB	8	GAPDH	7.44	TEF1	7.44

## Sheet: Table S5
Table S5.	Monitoring records of glasshouse environmental conditions
Date	soil pH	soil temp. [C°]	air temp. [C°]	air humidity [%]
06.05.2024	7	16	19	52
07.05.2024	7	17	19	48
08.05.2024	7	19	21.4	43
09.05.2024	7	16	16.8	47
10.05.2024	7	18	18.5	46
13.05.2024	7	15	14.8	49
14.05.2024	7	14	13	50
15.05.2024	7	18	34	20
16.05.2024	7	18	16.5	50
17.05.2024	7	17	16.4	47
21.05.2024	7	23	22.6	59
22.05.2024	7	22	20	70
23.05.2024	7	20	20.5	64
24.05.2024	7	19	18.6	75
27.05.2024	7	20	18.4	72
28.05.2024	7	19	18.8	73
29.05.2024	7	22	16.5	79
31.05.2024	7	19	17.2	76
03.06.2024	7	18	18.5	82
04.06.2024	7	18	19	75
05.06.2024	7	19	16.9	75
06.06.2024	7	19	19	69
07.06.2024	7	18	17	72
10.06.2024	7	19	24	50
12.06.2024	7	18	16	50
13.06.2024	7	18	14.5	63
14.06.2024	7	17	14.5	70
18.06.2024	7	19	20.2	73
20.06.2024	7	18	18.5	73
21.06.2024	7	19	20.1	66
24.06.2024	7	19	20.5	62
25.06.2024	7	18	19.6	67
26.06.2024	7	19	20.2	71
28.06.2024	7	20	21.2	77
01.07.2024	7	19	22	76
02.07.2024	7	19	22	76
03.07.2024	7	19	20.1	60
04.07.2024	7	17	18.8	65
05.07.2024	7	18	16.8	71
08.07.2024	7	19	20	82
09.07.2024	7	20	20	69
10.07.2024	7	20	23.5	76
11.07.2024	8.5	24	22	82
15.07.2024	7	21	21.5	75
16.07.2024	7	24	23	69
17.07.2024	7	21	22.3	65
18.07.2024	7	22	21.2	72
19.07.2024	7	21	20.8	69
20.07.2024	7	23	22.8	62
22.07.2024	7	21	21.4	69
23.07.2024	7	21	20.8	82
24.07.2024	7	22	21	79
26.07.2024	7	16	17.3	67
29.07.2024	7	17	18.8	64
30.07.2024	7	17	18.8	63
31.07.2024	7	17	20.6	62
01.08.2024	7	22	21.8	75
02.08.2024	7	22	22.1	72
05.08.2024	7	18.2	19.9	79
06.08.2024	7	20.2	21.2	62
07.08.2024	7	18	17.8	70
08.08.2024	7	21	21.5	85
09.08.2024	7	21	18.9	80
12.08.2024	7	18	18.8	72
13.08.2024	7	18	18.8	62
14.08.2024	7	17.5	19.6	57
16.08.2024	7	23	22.3	82
19.08.2024	7	22.1	22.7	80
20.08.2024	7	19	18.9	80
23.08.2024	7	18	17	70
26.08.2024	7	17	16.1	77
27.08.2024	7	18	19.1	68
28.08.2024	7	18	19.3	67
30.08.2024	7	22	21	69
02.09.2024	7	19	19.5	67
03.09.2024	7	20	21.1	75
04.09.2024	7	25	24.4	55
05.09.2024	7	20	21.1	51

## Sheet: Table S6
Table S6.	Sample list with cultivation conditions and days of treatment/week of growth when harvested
In vitro cultures
Sample ID	Stress conditions	Days of treatment	Concentration of elicitor
C D7	control	7	0
C D14	control	14	0
C D28	control	28	0
SA 100 D7	salicylic acid	7	100 mcM
SA 250 D7	salicylic acid	7	250 mcM
SA 100 D14	salicylic acid	14	100 mcM
SA 250 D14	salicylic acid	14	250 mcM
SA 100 D28	salicylic acid	28	100 mcM
SA 250 D28	salicylic acid	28	250 mcM
MeJA 100 D7	MeJa	7	100 mcM
MeJA 250 D7	MeJa	7	250 mcM
MeJA 100 D14	MeJa	14	100 mcM
MeJA 250 D14	MeJa	14	250 mcM
YE 250 D7	yeast extract	7	250 mg/l
YE 1000 D7	yeast extract	7	1000 mg/l
YE 250 D14	yeast extract	14	250 mg/l
YE 1000 D14	yeast extract	14	1000 mg/l
YE 250 D28	yeast extract	28	250 mg/l
YE 1000 D28	yeast extract	28	1000 mg/l
MN 100 D7	mannitol	7	100 mcM
MN 800 D7	mannitol	7	800 mcM
MN 100 D14	mannitol	14	100 mcM
MN 800 D14	mannitol	14	800 mcM
MN 100 D28	mannitol	28	100 mcM
MN 800 D28	mannitol	28	800 mcM
Soil/glasshouse cultivation
Sample ID	Plant organ	Harvest	Week of growth
H1-1	roots	1	3.0
H2-1	roots	2	4.5
H3-1	roots	3	6.5
H4-1	roots	4	8.5
H5-1	roots	5	10.5
H6-1	roots	6	12.5
H7-1	roots	7	14.5
H3-2	leaves	3	6.5
H4-2	leaves	4	8.5
H5-2	leaves	5	10.5
H6-2	leaves	6	12.5
H7-2	leaves	7	14.5
H3-3	flowers	3	6.5
H4-3	young fruits	4	8.5
H5-3	mature fruits	5	10.5

## Sheet: Table S7
Table S7.	Agrostemma githago contigs with their BLAST score parameters and nucleotide sequences
According to the RNA-seq data by Weise et al. 2020								Against the dcAgrGith1.1 reference genome assembly
Isotig	Isogroup	Number of contigs	Length [bp]	Top blastx Hit	BLAST max score	% identity	Nucleotide sequence	Top blastx Hit	Gene ID	BLAST max score	% identity	dcAgrGith1.1 link
Actin (ACT)
49542	4157	3	1661	NP_001399649.1	772	97.61	TACTTTTTTAAAATTATTATTCATTCCATGATCGAAGCAAACAATTTTTGGAAATATATGAACCATTAATGTATAGTGTCATGATTAGATGAGCAATAACAATGCAGAAAATGAAATGAAATTAAATTAGCAAGAAAAGAATGTATAATCAAAATTACATTCTTCATCCCTTATAGTCAAAGAAACTCAGAGTTCTTATAGTCACACTCTCTCTCGCGGATGTAGTCTCTCCTTGATGAACTCAGAAGCACTTCCTATGCACGATTGACGGCCCTGATTCATCATACTCAGCCTTTGCAATCCACATCTGTTGGAAGGTGCTAAGGGAAGCCAAGATCGATCCACCAATCCATACACTGTACTTTCTCTCAGGTGGTGCTACGACCTTAATTTTCATGC…	ENSOXJT00000049653.1	ENSOXJG00000037568.1	2470	99.485	https://beta.ensembl.org/entity-viewer/dcAgrGith1/gene:ENSOXJG00000037568?view=transcripts
49543	4157	4	1631	NP_187818.1	771	97.61	TACTTTTTTAAAATTATTATTCATTCCATGATCGAAGCAAACAATTTTTGGAAATATATGAACCATTAATGTATAGTGTCATGATTAGATGAGCAATAACAATGCAGAAAATGAAATGAAATTAAATTAGCAAGAAAAGAATGTATAATCAAAATTACATTCTTCATCCCTTATAGTCAAAGAAACTCAGAGTTCTTATAGTCACACTCTCTCTCGCGGATGTAGTCTCTCCTTGATGAACTCAGAAGCACTTCCTATGCACGATTGACGGCCCTGATTCATCATACTCAGCCTTTGCAATCCACATCTGTTGGAAGGTGCTAAGGGAAGCCAAGATCGATCCACCAATCCATACACTGTACTTTCTCTCAGGTGGTGCTACGACCTTAATTTTCATGC…	ENSOXJT00000049653.1	ENSOXJG00000037568.1	2850	99.489	https://beta.ensembl.org/entity-viewer/dcAgrGith1/gene:ENSOXJG00000037568?view=transcripts
49544	4157	3	1628	NP_187818.1	773	97.88	TACTTTTTTAAAATTATTATTCATTCCATGATCGAAGCAAACAATTTTTGGAAATATATGAACCATTAATGTATAGTGTCATGATTAGATGAGCAATAACAATGCAGAAAATGAAATGAAATTAAATTAGCAAGAAAAGAATGTATAATCAAAATTACATTCTTCATCCCTTATAGTCAAAGAAACTCAGAGTTCTTATAGTCACACTCTCTCTCGCGGATGTAGTCTCTCCTTGATGAACTCAGAAGCACTTCCTATGCACGATTGACGGCCCTGATTCATCATACTCAGCCTTTGCAATCCACATCTGTTGGAAGGTGCTAAGGGAAGCCAAGATCGATCCACCAATCCATACACTGTACTTTCTCTCAGGTGGTGCTACGACCTTAATTTTCATGC…	ENSOXJT00000049653.1	ENSOXJG00000037568.1	2850	99.489	https://beta.ensembl.org/entity-viewer/dcAgrGith1/gene:ENSOXJG00000037568?view=transcripts
49545	4157	4	1598	NP_187818.1	773	97.88	AACCATTAATGTATAGTGTCATGATTATGAGCAATATCAATGCAGAAAATGAAATGAAATTAAATTAAATTAGCAAGAAAAGAATGTATAATCAAAATTACATTCTTCATCCCTTACAATAAAATAAATGGACTAATTAGGCTAGCCAAAGAAACTCAGAGTTCTTATAGTCACACTCTCTCGAGGATGTAGTCTCTCCTTGATGAACTCAGAAGCACTTCCTATGCACGATTGACGGCCCTGATTCATCGTACTCAGCCTTTGCAATCCACATCTGTTGGAAGGTGCTAAGGGAAGCCAAGATCGATCCACCAATCCATACACTGTACTTTCTCTCAGGTGGTGCTACGACCTTAATTTTCATGCTACTTGGGGCAAGTGCGGTGATTTCCTTGCTCA…	ENSOXJT00000007817.1	ENSOXJG00000005911.1	2863	99.808	https://beta.ensembl.org/entity-viewer/dcAgrGith1/gene:ENSOXJG00000005911?view=transcripts
49546	4157	3	1553	NP_001399649.1	772	97.61	TACTTTTTTAAAATTATTATTCATTCCATGATCGAAGCAAACAATTTTTGGAAATATATGAACCATTAATGTATAGTGTCATGATTAGATGAGCAATAACAATGCAGAAAATGAAATGAAATTAAATTAGCAAGAAAAGAATGTATAATCAAAATTACATTCTTCATCCCTTATAGTCAAAGAAACTCAGAGTTCTTATAGTCACACTCTCTCTCGCGGATGTAGTCTCTCCTTGATGAACTCAGAAGCACTTCCTATGCACGATTGACGGCCCTGATTCATCATACTCAGCCTTTGCAATCCACATCTGTTGGAAGGTGCTAAGGGAAGCCAAGATCGATCCACCAATCCATACACTGTACTTTCTCTCAGGTGGTGCTACGACCTTAATTTTCATGC…	ENSOXJT00000049653.1	ENSOXJG00000037568.1	2466	99.484	https://beta.ensembl.org/entity-viewer/dcAgrGith1/gene:ENSOXJG00000037568?view=transcripts
49547	4157	3	1520	NP_187818.1	773	97.88	AACCATTAATGTATAGTGTCATGATTATGAGCAATATCAATGCAGAAAATGAAATGAAATTAAATTAAATTAGCAAGAAAAGAATGTATAATCAAAATTACATTCTTCATCCCTTACAATAAAATAAATGGACTAATTAGGCTAGCCAAAGAAACTCAGAGTTCTTATAGTCACACTCTCTCGAGGATGTAGTCTCTCCTTGATGAACTCAGAAGCACTTCCTATGCACGATTGACGGCCCTGATTCATCGTACTCAGCCTTTGCAATCCACATCTGTTGGAAGGTGCTAAGGGAAGCCAAGATCGATCCACCAATCCATACACTGTACTTTCTCTCAGGTGGTGCTACGACCTTAATTTTCATGCTACTTGGGGCAAGTGCGGTGATTTCCTTGCTCA…	ENSOXJT00000007817.1	ENSOXJG00000005911.1	2466	100	https://beta.ensembl.org/entity-viewer/dcAgrGith1/gene:ENSOXJG00000005911?view=transcripts
β-Tubulin (βTUB)
22828	1058	4	5764	KAJ0575606.1	571	98.61	GGAGGaATTATGGATGAAGAGGGATCCAACACATCATTCaTAGTATTTTTGAAGTCGGAAAATAAACCTGTAGCACGACAGTTCAAAACATTGAGACGTTTCTGAGAATAAACCCGTAACAATAGCACATTCAAAACtTAGGGACaAGCAGGATTCGCAAGGCCACGACAAAAATTTCACAAATCCTACTGAAAGCAGAtGAACAAATcTTAAATGCCaTTTCGAAAAATCCAGAGATGCAACCAGAAGtTCCTTACAACTAGAAGTTGAGGATACACACAACCGAAGATTATACTAATATGTCACTAATAGGTAATTATACTACTAATTATCATGGCATCTTAAAaCACAAaaCCGTTTAAGCATATTCCTGCTCCTCCTCCTCGTCttCATACTCTT…	ENSOXJT00000045558.1	ENSOXJG00000034482.1	7254	99.061	https://beta.ensembl.org/entity-viewer/dcAgrGith1/gene:ENSOXJG00000034482?view=transcripts
25830	1058	5	1811	KAJ4770749.1	839	95.48	GGAGGaATTATGGATGAAGAGGGATCCAACACATCATTCaTAGTATTTTTGAAGTCGGAAAATAAACCTGTAGCACGACAGTTCAAAACATTGAGACGTTTCTGAGAATAAACCCGTAACAATAGCACATTCAAAACtTAGGGACaAGCAGGATTCGCAAGGCCACGACAAAAATTTCACAAATCCTACTGAAAGCAGAtGAACAAATcTTAAATGCCaTTTCGAAAAATCCAGAGATGCAACCAGAAGtTCCTTACAACTAGAAGTTGAGGATACACACAACCGAAGATTATACTAATATGTCACTAATAGGTAATTATACTACTAATTATCATGGCATCTTAAAaCACAAaaCCGTTTtAAGCATATTCCTGCTCCTCCTCCTCGTCttCATACTCT…	ENSOXJT00000047547.1	ENSOXJG00000035978.1	2754	99.8	https://beta.ensembl.org/entity-viewer/dcAgrGith1/gene:ENSOXJG00000035978?view=transcripts
25831	1058	4	1810	KAJ4770749.1	839	96	GGAGGaATTATGGATGAAGAGGGATCCAACACATCATTCaTAGTATTTTTGAAGTCGGAAAATAAACCTGTAGCACGACAGTTCAAAACATTGAGACGTTTCTGAGAATAAACCCGTAACAATAGCACATTCAAAACtTAGGGACaAGCAGGATTCGCAAGGCCACGACAAAAATTTCACAAATCCTACTGAAAGCAGAtGAACAAATcTTAAATGCCaTTTCGAAAAATCCAGAGATGCAACCAGAAGtTCCTTACAACTAGAAGTTGAGGATACACACAACCGAAGATTATACTAATATGTCACTAATAGGTAATTATACTACTAATTATCATGGCATCTTAAAaCACAAaaCCGTTTAAGCATATTCCTGCTCCTCCTCCTCGTCttCATACTCTT…	ENSOXJT00000038033.1	ENSOXJG00000028812.1	2658	98.8	https://beta.ensembl.org/entity-viewer/dcAgrGith1/gene:ENSOXJG00000028812?view=transcripts
25832	1058	4	1579	KAJ0575606.1	571	97.93	GGAGGaATTATGGATGAAGAGGGATCCAACACATCATTCaTAGTATTTTTGAAGTCGGAAAATAAACCTGTAGCACGACAGTTCAAAACATTGAGACGTTTCTGAGAATAAACCCGTAACAATAGCACATTCAAAACtTAGGGACaAGCAGGATTCGCAAGGCCACGACAAAAATTTCACAAATCCTACTGAAAGCAGAtGAACAAATcTTAAATGCCaTTTCGAAAAATCCAGAGATGCAACCAGAAGtTCCTTACAACTAGAAGTTGAGGATACACACAACCGAAGATTATACTAATATGTCACTAATAGGTAATTATACTACTAATTATCATGGCATCTTAAAaCACAAaaCCGTTTtAAGCATATTCCTGCTCCTCCTCCTCGTCttCATACTCT…	ENSOXJT00000047547.1	ENSOXJG00000035978.1	2204	99.751	https://beta.ensembl.org/entity-viewer/dcAgrGith1/gene:ENSOXJG00000035978?view=transcripts
25833	1058	3	1229	MFS7914090.1	417	96.02	GGAGGaATTATGGATGAAGAGGGATCCAACACATCATTCaTAGTATTTTTGAAGTCGGAAAATAAACCTGTAGCACGACAGTTCAAAACATTGAGACGTTTCTGAGAATAAACCCGTAACAATAGCACATTCAAAACtTAGGGACaAGCAGGATTCGCAAGGCCACGACAAAAATTTCACAAATCCTACTGAAAGCAGAtGAACAAATcTTAAATGCCaTTTCGAAAAATCCAGAGATGCAACCAGAAGtTCCTTACAACTAGAAGTTGAGGATACACACAACCGAAGATTATACTAATATGTCACTAATAGGTAATTATACTACTAATTATCATGGCATCTTAAAaCACAAaaCCGTTTtAAGCATATTCCTGCTCCTCCTCCTCGTCttCATACTCT…	ENSOXJT00000047547.1	ENSOXJG00000035978.1	1701	99.678	https://beta.ensembl.org/entity-viewer/dcAgrGith1/gene:ENSOXJG00000035978?view=transcripts
Elongation factor 1 α (EF1α)
32387	1589	4	498	URD93913.1	278	100	CTTGGAAATACCCGCCTCAAAACCTCCAGTGGTGGAATCGATAATGAGGACAGCACAATCTGCCTGGGAGGTACCAGTAATCATGTTCTTGATAAAGTCACGGTGACCAGGGGCATCGATGACAGTGCAGTAATATTTGGTGGTCTCAAATTTCCACAAGGCAATATCAATGGTGATACCACGCTCACGTTCGGCCTTAAGCTTGTCAAGGACCCATGCGTACTTGAAGGACCTCTTGTTCATCTCAGCAGCTTCTTTCTCAAATCTCCTCAATAACACGCTTGTCAATACCACCAAGCTTGTAGATCAAGTGACCAGTGGTTGTGGACTTGCCAGAGTCGACATGTCCAATGACCACAATACTGATATGAATCTTTTCCTTACCCATGTTGATGAAAT…	ENSOXJT00000006531.1	ENSOXJG00000004946.1	832	96.988	https://beta.ensembl.org/entity-viewer/dcAgrGith1/gene:ENSOXJG00000004946?view=transcripts
32388	1589	4	498	AGH32904.1	262	98.45	CTTGGAAATACCCGCCTCAAAACCTCCAGTGGTGGAATCGATAATGAGGACAGCACAATCTGCCTGGGAGGTACCAGTAATCATGTTCTTGATAAAGTCACGGTGACCAGGGGCATCGATGACAGTGCAGTAATATTTGGTGGTCTCAAATTTCCACAAGGCAATATCAATGGTGATACCACGCTCACGTTCGGCCTTAAGCTTGTCAAGGACCCATGCGTACTTGAAGGACCTCTTGTTCATCTCAGCAGCTTCTTTCTCAAATCTCTCAATAACACGCTTGTCAATACCACCAAGCTTGTAGATCAAGTGACCAGTGGTTGTGGACTTGCCAGAGTCGACATGTCCAATGACGACAATACTGATATGAATCTTTTCCTTACCCATGATGATCAAATC…	ENSOXJT00000006531.1	ENSOXJG00000004946.1	749	95.896	https://beta.ensembl.org/entity-viewer/dcAgrGith1/gene:ENSOXJG00000004946?view=transcripts
32389	1589	4	499	AGH32904.1	262	98.45	CTTGGAAATACCCGCCTCAAAACCTCCAGTGGTGGAATCGATAATGAGGACAGCACAATCTGCCTGGGAGGTACCAGTAATCATGTTCTTGATAAAGTCACGGTGACCAGGGGCATCGATGACAGTGCAGTAATATTTGGTGGTCTCAAATTTCCACAAGGCAATATCAATGGTGATACCACGCTCACGTTCGGCCTTAAGCTTGTCAAGGACCCATGCGTACTTGAAGGACCTCTTGTTCATCTCAGCAGCTTCTTTCTCAAATCTCTCAATAACACGCTTGTCAATACCACCAAGCTTGTAGATCAAGTGACCAGTGGTTGTGGACTTGCCAGAGTCGACATGTCCAATGACGACAATACTGATATGAATCTTTTCCTTACCCATGATGATCAAATC…	ENSOXJT00000006531.1	ENSOXJG00000004946.1	791	97.614	https://beta.ensembl.org/entity-viewer/dcAgrGith1/gene:ENSOXJG00000004946?view=transcripts
32390	1589	4	502	AGH32904.1	262	98.45	CTTGGAAATACCCGCCTCAAAACCTCCAGTGGTGGAATCGATAATGAGGACAGCACAATCTGCCTGGGAGGTACCAGTAATCATGTTCTTGATAAAGTCACGGTGACCAGGGGCATCGATGACAGTGCAGTAATATTTGGTGGTCTCAAATTTCCACAAGGCAATATCAATGGTGATACCACGCTCACGTTCGGCCTTAAGCTTGTCAAGGACCCATGCGTACTTGAAGGACCTCTTGTTCATCTCAGCAGCTTCTTTCTCAAATCTCTCAATAACACGCTTGTCAATACCACCAAGCTTGTAGATCAAGTGACCAGTGGTTGTGGACTTGCCAGAGTCGACATGTCCAATGACCACAATACTGATATGAATCTTTTCCTTACCCATGTTGATGAAATC…	ENSOXJT00000006531.1	ENSOXJG00000004946.1	771	96.76	https://beta.ensembl.org/entity-viewer/dcAgrGith1/gene:ENSOXJG00000004946?view=transcripts
Glyceraldehyde-3-phosphate dehydrogenase (GAPDH)
38492	2232	5	1619	NP_001234803.2	604	91.89	AACCCAAACGAGGGTGAAGAAACTGGCGTGCAGTGTTGATTGGAACGAAACAGCTTGCATTGGATCAAAGTTCAGCCTGTATTCGGACTCAGCTCAGCTAACTTCACTCGAAAAGCTTGTGAACGACATACTAATACCATCAGTAACAATTTAAACAAAATAGTCCCGCATCTAAAACTCAACAACAGACGAGAATAAGTGAACAGCAATTAGAGTGCTCAAGCTCTGTTCTCCGCAAAATACATAGAAAAAGAAAACCACCAAACTTGCTAAAACTAAGCACACTAAACACAAGGATGAAACCAAACATCTTTCTCAAAATCCTGCATTTATTCTAAATCATCAACCGTCTGCCGACTGGAAAGATAAACGACCAAACCACTGTTCCGACAGCACACA…	ENSOXJT00000056853.1	ENSOXJG00000043017.1	2555	96.986	https://beta.ensembl.org/entity-viewer/dcAgrGith1/gene:ENSOXJG00000043017?view=transcripts
38493	2232	4	1622	XP_028788154.1	603	84.62	AACCCAAACGAGGGTGAAGAAACTGGCGTGCAGTGTTGATTGGAACGAAACAGCTTGCATTGGATCAAAGTTCAGCCTGTATTCGGACTCAGCTCAGCTAACTTCACTCGAAAAGCTTGTGAACGACATACTAATACCATCAGTAACAATTTAAACAAAATAGTCCCGCATCTAAAACTCAACAACAGACGAGAATAAGTGAACAGCAATTAGAGTGCTCAAGCTCTGTTCTCCGCAAAATACATAGAAAAAGAAAACCACCAAACTTGCTAAAACTAAGCACACTAAACACAAGGATGAAACCAAACATCTTTCTCAAAATCCTGCATTTATTCTAAATCATCAACCGTCTGCCGACTGGAAAGATAAACGACCAAACCACTGTTCCGACAGCACACA…	ENSOXJT00000056853.1	ENSOXJG00000043017.1	2822	100	https://beta.ensembl.org/entity-viewer/dcAgrGith1/gene:ENSOXJG00000043017?view=transcripts
38494	2232	4	1607	NP_001234803.2	602	91.87	AACCCAAACGAGGGTGAAGAAACTGGCGTGCAGTGTTGATTGGAACGAAACAGCTTGCATTGGATCAAAGTTCAGCCTGTATTCGGACTCAGCTCAGCTAACTTCACTCGAAAAGCTTGTGAACGACATACTAATACCATCAGTAACAATTTAAACAAAATAGTCCCGCATCTAAAACTCAACAACAGACGAGAATAAGTGAACAGCAATTAGAGTGCTCAAGCTCTGTTCTCCGCAAAATACATAGAAAAAGAAAACCACCAAACTTGCTAAAACTAAGCACACTAAACACAAGGATGAAACCAAACATCTTTCTCAAAATCCTGCATTTATTCTAAATCATCAACCGTCTGCCGACTGGAAAGATAAACGACCAAACCACTGTTCCGACAGCACACA…	ENSOXJT00000056853.1	ENSOXJG00000043017.1	2401	97.842	https://beta.ensembl.org/entity-viewer/dcAgrGith1/gene:ENSOXJG00000043017?view=transcripts
Histone H3 (H3)
8719	316	6	848	UVX24205.1	278	99.28	gaTTTTTaGCAACTTCCTTGAATTTAATTTCACCTTCATCTGAAAAATTCAAAAACTTCGTAAATCTTGAAGATTTCTCCAGATGGCTCGTACCAAGCAAACCGCCCGTAAGAGTACCGGAGGCAAGGCCCCCAGGAAGCAATTGGCCACCAAGGctGCACGTAAGTCTGCCCCCACTACAGGTGGAGTGAAGAAgCCCCACAGGTACCGCCCTGGTACAGTGGCTCTCCGTGAAATCCGTAAGTACCAGAAGAGTACTGAGCTTCTGATCAGGAAACTCCCATTCCAGAGGCTAGTCCGTGAGATAGCgCAGGACTTCaAAACTGACCTGCGTTTCCAGAGCCAcGCTGTGTTgGCTCTCCAGGAAGCaGCcgAGGCATACCTTGTTGGTTTGTTCGA…	ENSOXJT00000017367.1	ENSOXJG00000013111.1	1083	97.927	https://beta.ensembl.org/entity-viewer/dcAgrGith1/gene:ENSOXJG00000013111?view=transcripts
8720	316	6	848	UVX24205.1	278	99.28	gaTTTTTaGCAACTTCCTTGAATTTAATTTCACCTTCATCTGAAAAATTCAAAAACTTCGTAAATCTTGAAGATTTCTCCAGATGGCTCGTACCAAGCAAACCGCCCGTAAGAGTACCGGAGGCAAGGCCCCCAGGAAGCAATTGGCCACCAAGGCcGCACGTAAGTCTGCCCCCACTACAGGTGGAGTGAAGAAgCCCCACAGGTACCGCCCTGGTACAGTGGCTCTCCGTGAAATCCGTAAGTACCAGAAGAGTACAGAGCTTCTTATCAGGAAACTCCCATTCCAGAGGCTAGTCCGTGAGATAGCGCAGGACTTCAAAACCGACCTGCGTTTCCAGAGCCAcGCTGTGTTgGCTCTCCAGGAAGCaGCcgAGGCATACCTTGTTGGTTTGTTCGA…	ENSOXJT00000017375.1	ENSOXJG00000013111.1	1066	97.448	https://beta.ensembl.org/entity-viewer/dcAgrGith1/gene:ENSOXJG00000013111?view=transcripts
8721	316	9	796	UVX24205.1	278	99.28	gaTTTTTaGCAACTTCCTTGAATTTAATTTCACCTTCATCTGAAAAATTCAAAAACTTCGTAAATCTTGAAGATTTCTCCAGATGGCTCGTACCAAGCAAACCGCCCGTAAGAGTACCGGAGGCAAGGCCCCCAGGAAGCAATTGGCCACCAAGGctGCACGTAAGTCTGCCCCCACTACAGGTGGAGTGAAGAAgCCCCACAGGTACCGCCCTGGTACAGTGGCTCTCCGTGAAATCCGTAAGTACCAGAAGAGTACTGAGCTTCTGATCAGGAAACTCCCATTCCAGAGGCTAGTCCGTGAGATAGCgCAGGACTTCaAAACTGACCTGCGTTTCCAGAGCCAcGCTGTGTTgGCTCTCCAGGAAGCaGCcgAGGCATACCTTGTTGGTTTGTTCGA…	ENSOXJT00000017367.1	ENSOXJG00000013111.1	1363	97.97	https://beta.ensembl.org/entity-viewer/dcAgrGith1/gene:ENSOXJG00000013111?view=transcripts
8722	316	10	795	UVX24205.1	278	99.28	gaTTTTTaGCAACTTCCTTGAATTTAATTTCACCTTCATCTGAAAAATTCAAAAACTTCGTAAATCTTGAAGATTTCTCCAGATGGCTCGTACCAAGCAAACCGCCCGTAAGAGTACCGGAGGCAAGGCCCCCAGGAAGCAATTGGCCACCAAGGctGCACGTAAGTCTGCCCCCACTACAGGTGGAGTGAAGAAgCCCCACAGGTACCGCCCTGGTACAGTGGCTCTCCGTGAAATCCGTAAGTACCAGAAGAGTACTGAGCTTCTGATCAGGAAACTCCCATTCCAGAGGCTAGTCCGTGAGATAGCgCAGGACTTCaAAACTGACCTGCGTTTCCAGAGCCAcGCTGTGTTgGCTCTCCAGGAAGCaGCcgAGGCATACCTTGTTGGTTTGTTCGA…	ENSOXJT00000017367.1	ENSOXJG00000013111.1	1380	98.35	https://beta.ensembl.org/entity-viewer/dcAgrGith1/gene:ENSOXJG00000013111?view=transcripts
8723	316	9	795	UVX24205.1	278	99.28	gaTTTTTaGCAACTTCCTTGAATTTAATTTCACCTTCATCTGAAAAATTCAAAAACTTCGTAAATCTTGAAGATTTCTCCAGATGGCTCGTACCAAGCAAACCGCCCGTAAGAGTACCGGAGGCAAGGCCCCCAGGAAGCAATTGGCCACCAAGGctGCACGTAAGTCTGCCCCCACTACAGGTGGAGTGAAGAAgCCCCACAGGTACCGCCCTGGTACAGTGGCTCTCCGTGAAATCCGTAAGTACCAGAAGAGTACTGAGCTTCTGATCAGGAAACTCCCATTCCAGAGGCTAGTCCGTGAGATAGCgCAGGACTTCaAAACTGACCTGCGTTTCCAGAGCCAcGCTGTGTTgGCTCTCCAGGAAGCaGCcgAGGCATACCTTGTTGGTTTGTTCGA…	ENSOXJT00000017367.1	ENSOXJG00000013111.1	1430	99.491	https://beta.ensembl.org/entity-viewer/dcAgrGith1/gene:ENSOXJG00000013111?view=transcripts
8724	316	9	796	UVX24205.1	278	99.28	gaTTTTTaGCAACTTCCTTGAATTTAATTTCACCTTCATCTGAAAAATTCAAAAACTTCGTAAATCTTGAAGATTTCTCCAGATGGCTCGTACCAAGCAAACCGCCCGTAAGAGTACCGGAGGCAAGGCCCCCAGGAAGCAATTGGCCACCAAGGCcGCACGTAAGTCTGCCCCCACTACAGGTGGAGTGAAGAAgCCCCACAGGTACCGCCCTGGTACAGTGGCTCTCCGTGAAATCCGTAAGTACCAGAAGAGTACAGAGCTTCTTATCAGGAAACTCCCATTCCAGAGGCTAGTCCGTGAGATAGCGCAGGACTTCAAAACCGACCTGCGTTTCCAGAGCCAcGCTGTGTTgGCTCTCCAGGAAGCaGCcgAGGCATACCTTGTTGGTTTGTTCGA…	ENSOXJT00000017375.1	ENSOXJG00000013111.1	1347	97.589	https://beta.ensembl.org/entity-viewer/dcAgrGith1/gene:ENSOXJG00000013111?view=transcripts
8725	316	10	795	UVX24205.1	278	99.28	gaTTTTTaGCAACTTCCTTGAATTTAATTTCACCTTCATCTGAAAAATTCAAAAACTTCGTAAATCTTGAAGATTTCTCCAGATGGCTCGTACCAAGCAAACCGCCCGTAAGAGTACCGGAGGCAAGGCCCCCAGGAAGCAATTGGCCACCAAGGCcGCACGTAAGTCTGCCCCCACTACAGGTGGAGTGAAGAAgCCCCACAGGTACCGCCCTGGTACAGTGGCTCTCCGTGAAATCCGTAAGTACCAGAAGAGTACAGAGCTTCTTATCAGGAAACTCCCATTCCAGAGGCTAGTCCGTGAGATAGCGCAGGACTTCAAAACCGACCTGCGTTTCCAGAGCCAcGCTGTGTTgGCTCTCCAGGAAGCaGCcgAGGCATACCTTGTTGGTTTGTTCGA…	ENSOXJT00000017375.1	ENSOXJG00000013111.1	1363	97.97	https://beta.ensembl.org/entity-viewer/dcAgrGith1/gene:ENSOXJG00000013111?view=transcripts
8726	316	6	793	UVX24205.1	278	99.28	gaTTTTTaGCAACTTCCTTGAATTTAATTTCACCTTCATCTGAAAAATTCAAAAACTTCGTAAATCTTGAAGATTTCTCCAGATGGCTCGTACCAAGCAAACCGCCCGTAAGAGTACCGGAGGCAAGGCCCCCAGGAAGCAATTGGCCACCAAGGctGCACGTAAGTCTGCCCCCACTACAGGTGGAGTGAAGAAgCCCCACAGGTACCGCCCTGGTACAGTGGCTCTCCGTGAAATCCGTAAGTACCAGAAGAGTACTGAGCTTCTGATCAGGAAACTCCCATTCCAGAGGCTAGTCCGTGAGATAGCgCAGGACTTCaAAACTGACCTGCGTTTCCAGAGCCAcGCTGTGTTgGCTCTCCAGGAAGCaGCcgAGGCATACCTTGTTGGTTTGTTCGA…	ENSOXJT00000017367.1	ENSOXJG00000013111.1	1195	96.438	https://beta.ensembl.org/entity-viewer/dcAgrGith1/gene:ENSOXJG00000013111?view=transcripts
8727	316	9	836	UVX24205.1	278	99.28	gaTTTTTaGCAACTTCCTTGAATTTAATTTCACCTTCATCTGAAAAATTCAAAAACTTCGTAAATCTTGAAGATTTCTCCAGATGGCTCGTACCAAGCAAACCGCCCGTAAGAGTACCGGAGGCAAGGCCCCCAGGAAGCAATTGGCCACCAAGGCcGCACGTAAGTCTGCCCCCACTACAGGTGGAGTGAAGAAgCCCCACAGGTACCGCCCTGGTACAGTGGCTCTCCGTGAAATCCGTAAGTACCAGAAGAGTACAGAGCTTCTTATCAGGAAACTCCCATTCCAGAGGCTAGTCCGTGAGATAGCGCAGGACTTCAAAACCGACCTGCGTTTCCAGAGCCAcGCTGTGTTgGCTCTCCAGGAAGCaGCcgAGGCATACCTTGTTGGTTTGTTCGA…	ENSOXJT00000017375.1	ENSOXJG00000013111.1	1413	99.109	https://beta.ensembl.org/entity-viewer/dcAgrGith1/gene:ENSOXJG00000013111?view=transcripts
8728	316	6	835	UVX24205.1	278	99.28	gaTTTTTaGCAACTTCCTTGAATTTAATTTCACCTTCATCTGAAAAATTCAAAAACTTCGTAAATCTTGAAGATTTCTCCAGATGGCTCGTACCAAGCAAACCGCCCGTAAGAGTACCGGAGGCAAGGCCCCCAGGAAGCAATTGGCCACCAAGGCcGCACGTAAGTCTGCCCCCACTACAGGTGGAGTGAAGAAgCCCCACAGGTACCGCCCTGGTACAGTGGCTCTCCGTGAAATCCGTAAGTACCAGAAGAGTACAGAGCTTCTTATCAGGAAACTCCCATTCCAGAGGCTAGTCCGTGAGATAGCGCAGGACTTCAAAACCGACCTGCGTTTCCAGAGCCAcGCTGTGTTgGCTCTCCAGGAAGCaGCcgAGGCATACCTTGTTGGTTTGTTCGA…	ENSOXJT00000017375.1	ENSOXJG00000013111.1	1179	96.027	https://beta.ensembl.org/entity-viewer/dcAgrGith1/gene:ENSOXJG00000013111?view=transcripts
8712	316	9	835	UVX24205.1	278	99.28	gaTTTTTaGCAACTTCCTTGAATTTAATTTCACCTTCATCTGAAAAATTCAAAAACTTCGTAAATCTTGAAGATTTCTCCAGATGGCTCGTACCAAGCAAACCGCCCGTAAGAGTACCGGAGGCAAGGCCCCCAGGAAGCAATTGGCCACCAAGGctGCACGTAAGTCTGCCCCCACTACAGGTGGAGTGAAGAAgCCCCACAGGTACCGCCCTGGTACAGTGGCTCTCCGTGAAATCCGTAAGTACCAGAAGAGTACTGAGCTTCTGATCAGGAAACTCCCATTCCAGAGGCTAGTCCGTGAGATAGCgCAGGACTTCaAAACTGACCTGCGTTTCCAGAGCCAcGCTGTGTTgGCTCTCCAGGAAGCaGCcgAGGCATACCTTGTTGGTTTGTTCGA…	ENSOXJT00000017367.1	ENSOXJG00000013111.1	1413	97.694	https://beta.ensembl.org/entity-viewer/dcAgrGith1/gene:ENSOXJG00000013111?view=transcripts
8714	316	9	836	UVX24205.1	278	99.28	gaTTTTTaGCAACTTCCTTGAATTTAATTTCACCTTCATCTGAAAAATTCAAAAACTTCGTAAATCTTGAAGATTTCTCCAGATGGCTCGTACCAAGCAAACCGCCCGTAAGAGTACCGGAGGCAAGGCCCCCAGGAAGCAATTGGCCACCAAGGctGCACGTAAGTCTGCCCCCACTACAGGTGGAGTGAAGAAgCCCCACAGGTACCGCCCTGGTACAGTGGCTCTCCGTGAAATCCGTAAGTACCAGAAGAGTACTGAGCTTCTGATCAGGAAACTCCCATTCCAGAGGCTAGTCCGTGAGATAGCgCAGGACTTCaAAACTGACCTGCGTTTCCAGAGCCAcGCTGTGTTgGCTCTCCAGGAAGCaGCcgAGGCATACCTTGTTGGTTTGTTCGA…	ENSOXJT00000017367.1	ENSOXJG00000013111.1	1480	99.148	https://beta.ensembl.org/entity-viewer/dcAgrGith1/gene:ENSOXJG00000013111?view=transcripts
8715	316	10	835	UVX24205.1	278	99.28	gaTTTTTaGCAACTTCCTTGAATTTAATTTCACCTTCATCTGAAAAATTCAAAAACTTCGTAAATCTTGAAGATTTCTCCAGATGGCTCGTACCAAGCAAACCGCCCGTAAGAGTACCGGAGGCAAGGCCCCCAGGAAGCAATTGGCCACCAAGGctGCACGTAAGTCTGCCCCCACTACAGGTGGAGTGAAGAAgCCCCACAGGTACCGCCCTGGTACAGTGGCTCTCCGTGAAATCCGTAAGTACCAGAAGAGTACTGAGCTTCTGATCAGGAAACTCCCATTCCAGAGGCTAGTCCGTGAGATAGCgCAGGACTTCaAAACTGACCTGCGTTTCCAGAGCCAcGCTGTGTTgGCTCTCCAGGAAGCaGCcgAGGCATACCTTGTTGGTTTGTTCGA…	ENSOXJT00000017367.1	ENSOXJG00000013111.1	1430	98.058	https://beta.ensembl.org/entity-viewer/dcAgrGith1/gene:ENSOXJG00000013111?view=transcripts
8716	316	9	836	UVX24205.1	278	99.28	gaTTTTTaGCAACTTCCTTGAATTTAATTTCACCTTCATCTGAAAAATTCAAAAACTTCGTAAATCTTGAAGATTTCTCCAGATGGCTCGTACCAAGCAAACCGCCCGTAAGAGTACCGGAGGCAAGGCCCCCAGGAAGCAATTGGCCACCAAGGCcGCACGTAAGTCTGCCCCCACTACAGGTGGAGTGAAGAAgCCCCACAGGTACCGCCCTGGTACAGTGGCTCTCCGTGAAATCCGTAAGTACCAGAAGAGTACAGAGCTTCTTATCAGGAAACTCCCATTCCAGAGGCTAGTCCGTGAGATAGCGCAGGACTTCAAAACCGACCTGCGTTTCCAGAGCCAcGCTGTGTTgGCTCTCCAGGAAGCaGCcgAGGCATACCTTGTTGGTTTGTTCGA…	ENSOXJT00000017375.1	ENSOXJG00000013111.1	1397	97.33	https://beta.ensembl.org/entity-viewer/dcAgrGith1/gene:ENSOXJG00000013111?view=transcripts
8717	316	10	835	UVX24205.1	278	99.28	gaTTTTTaGCAACTTCCTTGAATTTAATTTCACCTTCATCTGAAAAATTCAAAAACTTCGTAAATCTTGAAGATTTCTCCAGATGGCTCGTACCAAGCAAACCGCCCGTAAGAGTACCGGAGGCAAGGCCCCCAGGAAGCAATTGGCCACCAAGGCcGCACGTAAGTCTGCCCCCACTACAGGTGGAGTGAAGAAgCCCCACAGGTACCGCCCTGGTACAGTGGCTCTCCGTGAAATCCGTAAGTACCAGAAGAGTACAGAGCTTCTTATCAGGAAACTCCCATTCCAGAGGCTAGTCCGTGAGATAGCGCAGGACTTCAAAACCGACCTGCGTTTCCAGAGCCAcGCTGTGTTgGCTCTCCAGGAAGCaGCcgAGGCATACCTTGTTGGTTTGTTCGA…	ENSOXJT00000017375.1	ENSOXJG00000013111.1	1413	97.694	https://beta.ensembl.org/entity-viewer/dcAgrGith1/gene:ENSOXJG00000013111?view=transcripts
8718	316	9	835	UVX24205.1	278	99.28	gaTTTTTaGCAACTTCCTTGAATTTAATTTCACCTTCATCTGAAAAATTCAAAAACTTCGTAAATCTTGAAGATTTCTCCAGATGGCTCGTACCAAGCAAACCGCCCGTAAGAGTACCGGAGGCAAGGCCCCCAGGAAGCAATTGGCCACCAAGGCcGCACGTAAGTCTGCCCCCACTACAGGTGGAGTGAAGAAgCCCCACAGGTACCGCCCTGGTACAGTGGCTCTCCGTGAAATCCGTAAGTACCAGAAGAGTACAGAGCTTCTTATCAGGAAACTCCCATTCCAGAGGCTAGTCCGTGAGATAGCGCAGGACTTCAAAACCGACCTGCGTTTCCAGAGCCAcGCTGTGTTgGCTCTCCAGGAAGCaGCcgAGGCATACCTTGTTGGTTTGTTCGA…	ENSOXJT00000017375.1	ENSOXJG00000013111.1	1463	98.783	https://beta.ensembl.org/entity-viewer/dcAgrGith1/gene:ENSOXJG00000013111?view=transcripts
Translation elongation factor 1 (TEF1)
12122	415	9	1464	XP_015956401.1	62.8	37.61	GAGGGGACGAGCTTGTCAGATCTCCTCGAGGTTACTGAATGATGTATCATCTACATCGATTGCCATATCTCAGCCGATTCTGCCCATGTCGCCATTGCTCCAATTCTGTTTCTCGAATCCAAGAACCCATCTAAGCCTATTCATATGCACCCTATTTCGCTTGGAGGCGCCGTAACTACTGGTACATTTCAAGATTATATTCATGAATCTAAATTAATTTTTTCTAATTTGATTCTACGTTTATGTTTGTTTGATTAAGGAGTAGTTGCAGAATTCATAAAACGTAGATGTAGAATTCATAAAACGTAGAGTGTTTGTGTTTGTGTATGTCACTCGGATGAACTAGGTTTGTTTGCAGAATTCACGTAGATTCAGTTATATGCAGTGGACAGTGGAGGT…	ENSOXJT00000025768.1	ENSOXJG00000019581.1	111	93.421	https://beta.ensembl.org/entity-viewer/dcAgrGith1/gene:ENSOXJG00000019581?view=transcripts
12124	415	8	1287	XP_015956401.1	62.8	37.61	GAGGGGACGAGCTTGTCAGATCTCCTCGAGGTTACTGAATGATGTATCATCTACATCGATTGCCATATCTCAGCCGATTCTGCCCATGTCGCCATTGCTCCAATTCTGTTTCTCGAATCCAAGAACCCATCTAAGCCTATTCATATGCACCCTATTTCGCTTGGAGGCGCCGTAACTACTGAATTCACGTAGATTCAGTTATATGCAGTGGACAGTGGAGGTGCAGATCCTGCAGTAGTAATGTGCATCACCTGAATGAAAAGCAAGACTATGTTCAACAACTAAAGAAATGGTGCGTTATTGATGCGGAAATGTTGCACAATTCAGGCTGCATTTCAGGAGATAAGCTGATGCGTTTTTGTGATGCGTGATGCATAAGAGCCGAGAACTAGAGCTTCA…	ENSOXJT00000025768.1	ENSOXJG00000019581.1	111	93.421	https://beta.ensembl.org/entity-viewer/dcAgrGith1/gene:ENSOXJG00000019581?view=transcripts
12127	415	7	1199	XP_074272296.1	110	66.67	GAGGGGACGAGCTTGTCAGATCTCCTCGAGGTTACTGAATGATGTATCATCTACATCGATTGCCATATCTCAGCCGATTCTGCCCATGTCGCCATTGCTCCAATTCTGTTTCTCGAATCCAAGAACCCATCTAAGCCTATTCATATGCACCCTATTTCGCTTGGAGGCGCCGTAACTACTGAATTCACGTAGATTCAGTTATATGCAGTGGACAGTGGAGGTGCAGATCCTGCAGTAGTAATGTGCATCACCTGAATGAAAAGCAAGACTATGTTCAACAACTAAAGAAATGGTGCGTTATTGATGCGGAAATGTTGCACAATTCAGGCTGCATTTCAGGAGATAAGCTGATGCGTTTTTGTGATGCGTGATGCATAAGAGCCGAGAACTAGAGCTTCA…	ENSOXJT00000025768.1	ENSOXJG00000019581.1	113	91.566	https://beta.ensembl.org/entity-viewer/dcAgrGith1/gene:ENSOXJG00000019581?view=transcripts
12123	415	8	1376	XP_074272296.1	110	66.67	GAGGGGACGAGCTTGTCAGATCTCCTCGAGGTTACTGAATGATGTATCATCTACATCGATTGCCATATCTCAGCCGATTCTGCCCATGTCGCCATTGCTCCAATTCTGTTTCTCGAATCCAAGAACCCATCTAAGCCTATTCATATGCACCCTATTTCGCTTGGAGGCGCCGTAACTACTGGTACATTTCAAGATTATATTCATGAATCTAAATTAATTTTTTCTAATTTGATTCTACGTTTATGTTTGTTTGATTAAGGAGTAGTTGCAGAATTCATAAAACGTAGATGTAGAATTCATAAAACGTAGAGTGTTTGTGTTTGTGTATGTCACTCGGATGAACTAGGTTTGTTTGCAGAATTCACGTAGATTCAGTTATATGCAGTGGACAGTGGAGGT…	ENSOXJT00000025768.1	ENSOXJG00000019581.1	113	91.566	https://beta.ensembl.org/entity-viewer/dcAgrGith1/gene:ENSOXJG00000019581?view=transcripts
12128	415	9	1198	XP_015956401.1	62.8	37.61	GAGGGGACGAGCTTGTCAGATCTCCTCGAGGTTACTGAATGATGTATCATCTACATCGATTGCCATATCTCAGCCGATTCTGCCCATGTCGCCATTGCTCCAATTCTGTTTCTCGAATCCAAGAACCCATCTAAGCCTATTCATATGCACCCTATTTCGCTTGGAGGCGCCGTAACTACTGGTACATTTCAAGATTATATTCATGAATCTAAATTAATTTTTTCTAATTTGATTCTACGTTTATGTTTGTTTGATTAAGGAGTAGTTGCAGAATTCATAAAACGTAGATGTAGAATTCATAAAACGTAGAGTGTTTGTGTTTGTGTATGTCACTCGGATGAACTAGGTTTGTTTGCAGAATTCACGTAGATTCAGTTATATGCAGTGGACAGTGGAGGT…	ENSOXJT00000025768.1	ENSOXJG00000019581.1	111	93.421	https://beta.ensembl.org/entity-viewer/dcAgrGith1/gene:ENSOXJG00000019581?view=transcripts
12130	415	8	1110	XP_015956401.1	89.3	61.9	GAGGGGACGAGCTTGTCAGATCTCCTCGAGGTTACTGAATGATGTATCATCTACATCGATTGCCATATCTCAGCCGATTCTGCCCATGTCGCCATTGCTCCAATTCTGTTTCTCGAATCCAAGAACCCATCTAAGCCTATTCATATGCACCCTATTTCGCTTGGAGGCGCCGTAACTACTGGTACATTTCAAGATTATATTCATGAATCTAAATTAATTTTTTCTAATTTGATTCTACGTTTATGTTTGTTTGATTAAGGAGTAGTTGCAGAATTCATAAAACGTAGATGTAGAATTCATAAAACGTAGAGTGTTTGTGTTTGTGTATGTCACTCGGATGAACTAGGTTTGTTTGCAGAATTCACGTAGATTCAGTTATATGCAGTGGACAGTGGAGGT…	ENSOXJT00000025768.1	ENSOXJG00000019581.1	113	91.566	https://beta.ensembl.org/entity-viewer/dcAgrGith1/gene:ENSOXJG00000019581?view=transcripts
12132	415	8	1021	XP_015956401.1	62.8	37.61	GAGGGGACGAGCTTGTCAGATCTCCTCGAGGTTACTGAATGATGTATCATCTACATCGATTGCCATATCTCAGCCGATTCTGCCCATGTCGCCATTGCTCCAATTCTGTTTCTCGAATCCAAGAACCCATCTAAGCCTATTCATATGCACCCTATTTCGCTTGGAGGCGCCGTAACTACTGAATTCACGTAGATTCAGTTATATGCAGTGGACAGTGGAGGTGCAGATCCTGCAGTAGTAATGTGCATCACCTGAATGAAAAGCAAGACTATGTTCAACAACTAAAGAAATGGTGCGTTATTGATGCGGAAATGTTGCACAATTCAGGCTGCATTTCAGGAGATAAGCTGATGCGTTTTTGTGATGCGTGATGCATAAGAGCCGAGAACTAGAGCTTCA…	ENSOXJT00000025768.1	ENSOXJG00000019581.1	111	93.421	https://beta.ensembl.org/entity-viewer/dcAgrGith1/gene:ENSOXJG00000019581?view=transcripts
12134	415	7	933	XP_074272296.1	109	66.67	GAGGGGACGAGCTTGTCAGATCTCCTCGAGGTTACTGAATGATGTATCATCTACATCGATTGCCATATCTCAGCCGATTCTGCCCATGTCGCCATTGCTCCAATTCTGTTTCTCGAATCCAAGAACCCATCTAAGCCTATTCATATGCACCCTATTTCGCTTGGAGGCGCCGTAACTACTGAATTCACGTAGATTCAGTTATATGCAGTGGACAGTGGAGGTGCAGATCCTGCAGTAGTAATGTGCATCACCTGAATGAAAAGCAAGACTATGTTCAACAACTAAAGAAATGGTGCGTTATTGATGCGGAAATGTTGCACAATTCAGGCTGCATTTCAGGAGATAAGCTGATGCGTTTTTGTGATGCGTGATGCATAAGAGCCGAGAACTAGAGCTTCA…	ENSOXJT00000025768.1	ENSOXJG00000019581.1	113	91.566	https://beta.ensembl.org/entity-viewer/dcAgrGith1/gene:ENSOXJG00000019581?view=transcripts
Eukaryotic translation initiation factor 5A1
57408	6155	3	1052	NP_001234499.1	268	89.17	CGGGGGGGATAACATCATTGACCATCTCTCAACTCTCACAGAGAATAGAATAATACTCCGCTTATCATCTCCATTTTCATTGGTACCGTATAAAAATACTCAAACCAACACACACAAGTGCAAATCAAAACCTAAACCCCCAAATCAATTCAACCTTCCGTGTAGAATATAATTAATTGATTGAATTGATTGAGTGTTGATTGAAAATGTCGGACGAAGAACACCAGTTCGAATCAAAGGCAGATGCAGGTGCATCCAAGACTTACCCTCAACAAGCTGGTACTATCCGTAAGAGTGGATACCTCGTTATCAAAAATCGCCCTTGCAAGGTTGTTGAAGTGTCCACTTCCAAGACCGGCAAGCACGGGCACGCCAAATGTCACTTTGTTGCTATCGATA…	ENSOXJT00000037254.1	ENSOXJG00000028201.1	1884	100	https://beta.ensembl.org/entity-viewer/dcAgrGith1/gene:ENSOXJG00000028201?view=transcripts
57407	6155	3	1077	NP_001234499.1	268	89.17	CGGGGGGGATAACATCATTGACCATCTCTCAACTCTCACAGAGAATAGAATAATACTCCGCTTATCATCTCCATTTTCATTGGTACCGTATAAAAATACTCAAACCAACACACACAAGTGCAAATCAAAACCTAAACCCCCAAATCAATTCAACCTTCCGTGTAGAATATAATTAATTGATTGAATTGATTGAGTGTTGATTGAAAATGTCGGACGAAGAACACCAGTTCGAATCAAAGGCAGATGCAGGTGCATCCAAGACTTACCCTCAACAAGCTGGTACTATCCGTAAGAGTGGATACCTCGTTATCAAAAATCGCCCTTGCAAGGTTGTTGAAGTGTCCACTTCCAAGACCGGCAAGCACGGGCACGCCAAATGTCACTTTGTTGCTATCGATA…	ENSOXJT00000037254.1	ENSOXJG00000028201.1	1736	96.854	https://beta.ensembl.org/entity-viewer/dcAgrGith1/gene:ENSOXJG00000028201?view=transcripts
57409	6155	3	1027	NP_001234499.1	271	89.81	ACTCTAATAGAATAGAATAATATCATTATCATCTCCATTTTCATTGGTACGTATAAAAATACAAACCAAGTCACACAATTACACAAGTGCAATCAAAACCTAAACCCCAAATCAATTCAACCTTTCGTCTACAATAATTAATTGAATTGATTGAAAATGTCGGACGAAGAACACCAATTCGAATCAAAGGCGGACGCAGGTGCCTCCAAGACTTACCCTCAACAAGCTGGTACTATCCGTAAGAGCGGTCACCTCGTCATCAAAAATCGCCCTTGCAAGGTTGTTGAAGTGTCCACTTCCAAGACTGGCAAGCACGGTCACGCCAAATGTCACTTTGTTGCTATCGATATTTTCAATGGCAAGAAGCTTGAGGATATCGTCCCTTCTTCCCACAATTGT…	ENSOXJT00000037254.1	ENSOXJG00000028201.1	1808	99.206	https://beta.ensembl.org/entity-viewer/dcAgrGith1/gene:ENSOXJG00000028201?view=transcripts
57410	6155	3	1002	NP_001234499.1	271	89.81	ACTCTAATAGAATAGAATAATATCATTATCATCTCCATTTTCATTGGTACGTATAAAAATACAAACCAAGTCACACAATTACACAAGTGCAATCAAAACCTAAACCCCAAATCAATTCAACCTTTCGTCTACAATAATTAATTGAATTGATTGAAAATGTCGGACGAAGAACACCAATTCGAATCAAAGGCGGACGCAGGTGCCTCCAAGACTTACCCTCAACAAGCTGGTACTATCCGTAAGAGCGGTCACCTCGTCATCAAAAATCGCCCTTGCAAGGTTGTTGAAGTGTCCACTTCCAAGACTGGCAAGCACGGTCACGCCAAATGTCACTTTGTTGCTATCGATATTTTCAATGGCAAGAAGCTTGAGGATATCGTCCCTTCTTCCCACAATTGT…	ENSOXJT00000037254.1	ENSOXJG00000028201.1	1604	95.916	https://beta.ensembl.org/entity-viewer/dcAgrGith1/gene:ENSOXJG00000028201?view=transcripts
Squalene synthase (SQS)
58673	6526	4	2002	ABQ96265.1	769	92.13	CACCAAACTCTTCCTCCTTGAATAAAAACAAATCAAACTTCCACATCTTCCCCATCTCACTAACACATCACTCATAAATTCGTATCCATCTCACAAAATCCCATTTAATTTTCTACCCATCATCTCAATTATTCAATCACTCACCTATTTATATCGATTTTCTCAGATATCCCTGACGCCACATAATTTAAATTTTTAATATCAAAAATCAAATTTGTGATCTGGGATTTTCTCAGAAAGCCCAGATTAGAAATGGCAAGTTTAGGAGCAATATTGAAGCATCCAGATGAGTTTTACCCACTTTTAAAACTGAAAATGGCGGTGAAAGAAGCAGAGAAGCAGATCCCTCAACAACATCACTGGGGTTTTTGTTACTCTATGCTTCACAAAGTTTCCAGG…	ENSOXJT00000033194.1	ENSOXJG00000025119.1	2608	99.65	https://beta.ensembl.org/entity-viewer/dcAgrGith1/gene:ENSOXJG00000025119?view=transcripts
58674	6526	2	1947	ABQ96265.1	783	92.25	CACCAAACTCTTCCTCCTTGAATAAAAACAAATCAAACTTCCACATCTTCCCCATCTCACTAACACATCACTCATAAATTCGTATCCATCTCACAAAATCCCATTTAATTTTCTACCCATCATCTCAATTATTCAATCACTCACCTATTTATATCGATTTTCTCAGATATCCCTGACGCCACATAATTTTTATTTCTATATCAAAAATCAAATTTGGGATTTTGTGAATTTCCTTTAGAAAGTGGTAGAAGAGATTGAAATTTGAGGAAAACCCAGATTAGAAATGGCAAGTTTAGGAGCAATATTGAAGCATCCAGATGAGTTTTACCCACTTTTGAAACTGAAAATGGCGGTCAAAGAAGCAGAGAAGCAGATCCCTCAACAACATCACTGGGGTTT…	ENSOXJT00000045421.1	ENSOXJG00000034376.1	2495	100	https://beta.ensembl.org/entity-viewer/dcAgrGith1/gene:ENSOXJG00000034376?view=transcripts
58675	6526	3	1917	ABQ96265.1	769	93.06	CACCAAACTCTTCCTCCTTGAATAAAAACAAATCAAACTTCCACATCTTCCCCATCTCACTAACACATCACTCATAAATTCGTATCCATCTCACAAAATCCCATTTAATTTTCTACCCATCATCTCAATTATTCAATCACTCACCTATTTATATCGATTTTCTCAGATATCCCTGACGCCACATAATTTAAATTTTTAATATCAAAAATCAAATTTGTGATCTGGGATTTTCTCAGAAAGCCCAGATTAGAAATGGCAAGTTTAGGAGCAATATTGAAGCATCCAGATGAGTTTTACCCACTTTTAAAACTGAAAATGGCGGTGAAAGAAGCAGAGAAGCAGATCCCTCAACAACATCACTGGGGTTTTTGTTACTCTATGCTTCACAAAGTTTCCAGG…	ENSOXJT00000033194.1	ENSOXJG00000025119.1	2743	99.667	https://beta.ensembl.org/entity-viewer/dcAgrGith1/gene:ENSOXJG00000025119?view=transcripts
β-amyrin synthase (BAS)
38060	2178	5	2618	ABK76265.1	1154	89.04	ATGTGGAGGTTAAAGGTAGGAGAAGGGGCTAATGACCCGTATTTATGGAGTACTAATAACTTTGTAGGACGTCAAACATGGGAGTTTGATCCTGATTATGGTACTCCTGAAGCCATACAAGAGGTTGAAGAAGCTCGTCTTGACTTTTATCGAAAGCGATTCGAGGTCAAGCCTTGTGGTGATCTTCTATGGCGTTTTCAGTTCTTAAGGGAGAAGAAGTTCAAGCAAACAATACCACAGGTGAAGGTGGAAGACGGGGAGGAGATCACCTACGAAACCGCGACGACCACGTTAAAGAGATCCGTGAATCTCTTCACTGCCCTGCAGTCGGACCACGGTCACTGGCCTGCCGAAATTGCCGGCCCTCAGTTTTTCCTGCCTCCCTTGGTGTTTTGCCTG…	ENSOXJT00000011896.1	ENSOXJG00000008969.1	3729	99.609	https://beta.ensembl.org/entity-viewer/dcAgrGith1/gene:ENSOXJG00000008969?view=transcripts
38061	2178	5	2624	ABK76265.1	1154	89.04	ATGTGGAGGTTAAAGGTAGGAGAAGGGGCTAATGACCCGTATTTATGGAGTACTAATAACTTTGTAGGACGTCAAACATGGGAGTTTGATCCTGATTATGGTACTCCTGAAGCCATACAAGAGGTTGAAGAAGCTCGTCTTGACTTTTATCGAAAGCGATTCGAGGTCAAGCCTTGTGGTGATCTTCTATGGCGTTTTCAGTTCTTAAGGGAGAAGAAGTTCAAGCAAACAATACCACAGGTGAAGGTGGAAGACGGGGAGGAGATCACCTACGAAACCGCGACGACCACGTTAAAGAGATCCGTGAATCTCTTCACTGCCCTGCAGTCGGACCACGGTCACTGGCCTGCCGAAATTGCCGGCCCTCAGTTTTTCCTGCCTCCCTTGGTGTTTTGCCTG…	ENSOXJT00000011896.1	ENSOXJG00000008969.1	3603	98.44	https://beta.ensembl.org/entity-viewer/dcAgrGith1/gene:ENSOXJG00000008969?view=transcripts
38063	2178	4	2363	ABK76265.1	1154	89.04	ATGTGGAGGTTAAAGGTAGGAGAAGGGGCTAATGACCCGTATTTATGGAGTACTAATAACTTTGTAGGACGTCAAACATGGGAGTTTGATCCTGATTATGGTACTCCTGAAGCCATACAAGAGGTTGAAGAAGCTCGTCTTGACTTTTATCGAAAGCGATTCGAGGTCAAGCCTTGTGGTGATCTTCTATGGCGTTTTCAGTTCTTAAGGGAGAAGAAGTTCAAGCAAACAATACCACAGGTGAAGGTGGAAGACGGGGAGGAGATCACCTACGAAACCGCGACGACCACGTTAAAGAGATCCGTGAATCTCTTCACTGCCCTGCAGTCGGACCACGGTCACTGGCCTGCCGAAATTGCCGGCCCTCAGTTTTTCCTGCCTCCCTTGGTGTTTTGCCTG…	ENSOXJT00000011896.1	ENSOXJG00000008969.1	2966	99.51	https://beta.ensembl.org/entity-viewer/dcAgrGith1/gene:ENSOXJG00000008969?view=transcripts
38064	2178	5	1717	ABK76265.1	671	88.64	ATTCATCCAGCGAAAATGTGGTGTTACTGTCGAACGGTGTACATGCCAATGTCGTACTTATACGGGAAGCGATTTGTCGGTCCAATAACACCTCTCATCCTGCAACTTAGAGAGGAACTCTTCAATGAACCCTTTCACCAAATCCATTGGAAAAAAGTTCGTCATTCCTGCGCGCCTGAGGATCTTTACTACCCTCACCCATTGCTTCAAGATTTAATGTGGGATACTCTTTACATCTTCACCGAGCCACTTCTTACGCGTTGGCCTTTTAACAAGTTGGTACGAGAGAAGGCGTTACAAGTGACGATGAATCACATACATTATGAAGATGAGAGCAGCCGATACATAACCATGGGATGTGTCGAGAAGGTATTGTGTATGTTAGCATGTTGGGTTGAA…	ENSOXJT00000011896.1	ENSOXJG00000008969.1	2835	97.419	https://beta.ensembl.org/entity-viewer/dcAgrGith1/gene:ENSOXJG00000008969?view=transcripts
38065	2178	5	1723	ABK76265.1	671	88.64	ATTCATCCAGCGAAAATGTGGTGTTACTGTCGAACGGTGTACATGCCAATGTCGTACTTATACGGGAAGCGATTTGTCGGTCCAATAACACCTCTCATCCTGCAACTTAGAGAGGAACTCTTCAATGAACCCTTTCACCAAATCCATTGGAAAAAAGTTCGTCATTCCTGCGCGCCTGAGGATCTTTACTACCCTCACCCATTGCTTCAAGATTTAATGTGGGATACTCTTTACATCTTCACCGAGCCACTTCTTACGCGTTGGCCTTTTAACAAGTTGGTACGAGAGAAGGCGTTACAAGTGACGATGAATCACATACATTATGAAGATGAGAGCAGCCGATACATAACCATGGGATGTGTCGAGAAGGTATTGTGTATGTTAGCATGTTGGGTTGAA…	ENSOXJT00000011896.1	ENSOXJG00000008969.1	2710	95.995	https://beta.ensembl.org/entity-viewer/dcAgrGith1/gene:ENSOXJG00000008969?view=transcripts
38067	2178	4	1462	ABK76265.1	671	88.64	ATTCATCCAGCGAAAATGTGGTGTTACTGTCGAACGGTGTACATGCCAATGTCGTACTTATACGGGAAGCGATTTGTCGGTCCAATAACACCTCTCATCCTGCAACTTAGAGAGGAACTCTTCAATGAACCCTTTCACCAAATCCATTGGAAAAAAGTTCGTCATTCCTGCGCGCCTGAGGATCTTTACTACCCTCACCCATTGCTTCAAGATTTAATGTGGGATACTCTTTACATCTTCACCGAGCCACTTCTTACGCGTTGGCCTTTTAACAAGTTGGTACGAGAGAAGGCGTTACAAGTGACGATGAATCACATACATTATGAAGATGAGAGCAGCCGATACATAACCATGGGATGTGTCGAGAAGGTATTGTGTATGTTAGCATGTTGGGTTGAA…	ENSOXJT00000011896.1	ENSOXJG00000008969.1	2073	96.568	https://beta.ensembl.org/entity-viewer/dcAgrGith1/gene:ENSOXJG00000008969?view=transcripts
38062	2178	3	2592	ABK76265.1	1390	90.29	ATGTGGAGGTTAAAGGTAGGAGAAGGGGCTAATGACCCGTATTTATGGAGTACTAATAACTTTGTAGGACGTCAAACATGGGAGTTTGATCCTGATTATGGTACTCCTGAAGCCATACAAGAGGTTGAAGAAGCTCGTCTTGACTTTTATCGAAAGCGATTCGAGGTCAAGCCTTGTGGTGATCTTCTATGGCGTTTTCAGTTCTTAAGGGAGAAGAAGTTCAAGCAAACAATACCACAGGTGAAGGTGGAAGACGGGGAGGAGATCACCTACGAAACCGCGACGACCACGTTAAAGAGATCCGTGAATCTCTTCACTGCCCTGCAGTCGGACCACGGTCACTGGCCTGCCGAAATTGCCGGCCCTCAGTTTTTCCTGCCTCCCTTGGTGTTTTGCCTG…	ENSOXJT00000013607.1	ENSOXJG00000010269.1	3801	94.83	https://beta.ensembl.org/entity-viewer/dcAgrGith1/gene:ENSOXJG00000010269?view=transcripts
38066	2178	3	1691	ABK76265.1	908	87.45	ATTCATCCAGCGAAAATGTGGTGTTACTGTCGAACGGTGTACATGCCAATGTCGTACTTATACGGGAAGCGATTTGTCGGTCCAATAACACCTCTCATCCTGCAACTTAGAGAGGAACTCTTCAATGAACCCTTTCACCAAATCCATTGGAAAAAAGTTCGTCATTCCTGCGCGCCTGAGGATCTTTACTACCCTCACCCATTGCTTCAAGATTTAATGTGGGATACTCTTTACATCTTCACCGAGCCACTTCTTACGCGTTGGCCTTTTAACAAGTTGGTACGAGAGAAGGCGTTACAAGTGACGATGAATCACATACATTATGAAGATGAGAGCAGCCGATACATAACCATGGGATGTGTCGAGAAGGTATTGTGTATGTTAGCATGTTGGGTTGAA…	ENSOXJT00000013607.1	ENSOXJG00000010269.1	2959	98.339	https://beta.ensembl.org/entity-viewer/dcAgrGith1/gene:ENSOXJG00000010269?view=transcripts
